# Supplementary material for: Network-level divergence in cyclic di-GMP signalling drives ecological versatility in Acinetobacter baumannii
Source: NPJ Biofilms Microbiomes. 2026 Apr 9;12:112. doi: 10.1038/s41522-026-00968-y (PMC13243610; doi:10.1038/s41522-026-00968-y)
Supplement: Supplementary file 2 — Supplementary Table S1 [file 41522_2026_968_MOESM2_ESM.xlsx]

## Sheet: Supplementary Table S1
Locustag	Gene	Description	logFC	PValue	AB5075 low c-di-GMP 1	AB5075 low c-di-GMP 2	AB5075 low c-di-GMP 3	AB5075 high c-di-GMP 1	AB5075 high c-di-GMP 2	AB5075 high c-di-GMP 3
ABUW_RS00325	hppD	4-hydroxyphenylpyruvate dioxygenase	-1.59031	0.000552127	142.144	198.964	212.059	42.5248	80.186	60.8857
ABUW_RS00765		M23 family metallopeptidase	-1.08009	1.4247e-06	504.412	455.559	393.598	220.356	204.695	215.129
ABUW_RS00880	sfnG	dimethyl sulfone monooxygenase SfnG	1.28167	6.83036e-06	9.36698	8.73196	7.99826	20.3207	22.8052	20.2952
ABUW_RS00885	msuE	FMN reductase	1.21452	0.00061577	11.7087	5.48866	9.05066	20.4198	21.3339	19.3819
ABUW_RS00905		DUF485 domain-containing protein	-1.16543	0.0187085	66.2714	101.291	92.0852	20.4198	53.6106	41.6052
ABUW_RS00910		cation acetate symporter	-1.11553	0.0250655	327.493	463.293	413.068	102.297	257.11	195.95
ABUW_RS00995		amino acid permease	-2.65001	3.15095e-05	801.58	786.251	645.544	112.805	159.085	83.6163
ABUW_RS01005	gabT	4-aminobutyrate--2-oxoglutarate transaminase	-2.34687	4.76651e-05	1389.71	1184.8	956.423	225.114	295.64	173.017
ABUW_RS01010		NAD-dependent succinate-semialdehyde dehydrogenase	-1.58124	0.000422966	1104.37	979.726	842.448	289.347	440.011	248.312
ABUW_RS01160	aqpZ	aquaporin Z	3.5629	5.73683e-10	25.2909	32.8072	34.0978	341.091	387.596	361.762
ABUW_RS01190		membrane protein	1.46187	1.50577e-07	46.1324	49.7722	55.5668	143.93	130.67	142.878
ABUW_RS01370		hypothetical protein	1.92307	4.98604e-07	89.6889	110.023	127.13	407.901	367.09	465.167
ABUW_RS01425		pilus assembly protein PilM	-1.54648	1.32616e-08	194.131	202.956	209.112	69.7843	72.5536	65.1477
ABUW_RS01430		PilN domain-containing protein	-1.95444	7.79957e-08	61.3537	78.5877	69.0376	17.1487	17.5637	19.179
ABUW_RS01435		type 4a pilus biogenesis protein PilO	-1.99411	2.09263e-06	44.0248	57.3815	69.5638	12.8863	13.6096	16.4391
ABUW_RS01440		pilus assembly protein PilP	-1.83673	1.41483e-07	58.3095	62.3712	65.4594	17.2478	19.6787	15.1199
ABUW_RS01445		type IV pilus secretin PilQ	-1.77075	2.49603e-06	145.774	207.322	227.95	54.2216	59.3119	56.7252
ABUW_RS01495		pilin	-4.14655	2.70444e-05	90.0401	174.889	222.688	7.83091	10.1152	9.53876
ABUW_RS01540		GspH/FimT family pseudopilin	-1.81546	0.00889829	1.17087	5.11443	4.42009	0.693878	1.28739	1.01476
ABUW_RS01545	pilV	type IV pilus modification protein PilV	-2.32334	8.41687e-05	9.01572	11.7258	19.6799	1.98251	2.85065	3.24724
ABUW_RS01550		PilW family protein	-2.47425	1.45428e-05	18.4998	25.6969	38.2022	4.55977	4.50586	5.78414
ABUW_RS01555		hypothetical protein	-2.03538	0.0080446	12.5283	22.2041	31.7826	3.76677	2.94261	9.64023
ABUW_RS01560		VWA domain-containing protein	-1.24659	0.000524948	151.745	222.54	280.57	99.3237	89.7495	86.965
ABUW_RS01595		triacylglycerol lipase	-1.26916	0.000206466	9.48407	10.7278	9.1559	2.97376	4.68978	4.46495
ABUW_RS01745		hypothetical protein	1.48083	9.42009e-07	21.0757	21.2062	27.2572	67.2071	65.1051	62.1034
ABUW_RS01880		ABC transporter ATP-binding protein	1.24074	1.35881e-08	287.449	269.069	267.942	639.161	672.845	636.357
ABUW_RS01885	mlaE	lipid asymmetry maintenance ABC transporter permease subunit MlaE	1.30243	5.09107e-08	213.45	229.651	201.64	495.33	556.244	538.432
ABUW_RS01890		outer membrane lipid asymmetry maintenance protein MlaD	1.09808	4.71311e-08	203.966	206.823	206.587	433.773	464.288	423.561
ABUW_RS01895		ABC transporter substrate-binding protein	1.03729	5.38076e-08	399.385	428.615	434.747	843.161	864.298	884.263
ABUW_RS02145		membrane protein	1.52995	0.000149979	1.75631	3.2433	2.94673	7.43441	7.1726	8.42252
ABUW_RS02200		HAD-IB family hydrolase	1.09936	4.10264e-05	7.72776	8.48248	7.68254	18.933	15.6326	16.6421
ABUW_RS02285		lytic transglycosylase domain-containing protein	1.60949	5.36533e-09	196.472	209.068	226.267	634.106	667.696	626.412
ABUW_RS02865		terminase family protein	1.10431	0.00211283	5.62019	5.23918	2.73625	10.7056	9.10369	9.23433
ABUW_RS02945		DUF4184 family protein	1.09235	9.69328e-06	18.6169	15.2186	14.9441	34.4957	35.2193	34.2989
ABUW_RS02965		RcnB family protein	1.08821	0.00191246	2.57592	2.74433	4.10437	7.13703	5.42543	7.71219
ABUW_RS03045		DUF2804 domain-containing protein	1.12273	9.4272e-06	14.6359	14.0959	16.3122	31.0263	30.8054	36.4299
ABUW_RS03050		metal-dependent hydrolase	-1.54354	7.00479e-07	118.024	98.4217	95.5581	33.7027	40.2769	32.9797
ABUW_RS03180		VOC family protein	1.23415	3.55045e-05	7.72776	7.48454	8.6297	16.9505	21.9776	17.2509
ABUW_RS03230	mscL	large conductance mechanosensitive channel protein MscL	1.27193	6.93919e-08	106.549	120.751	111.87	282.904	258.489	277.639
ABUW_RS03330		hypothetical protein	-2.54391	3.46396e-05	5.97145	5.73815	7.78778	1.48688	0.551739	1.31919
ABUW_RS03335	pilG	twitching motility response regulator PilG	-3.04168	3.3222e-08	233.238	280.171	358.974	36.6764	35.955	33.2842
ABUW_RS03340		response regulator	-2.71902	4.06643e-10	240.614	275.182	285.517	39.1546	42.116	40.3875
ABUW_RS03345		chemotaxis protein CheW	-2.79387	4.57766e-09	142.144	161.791	162.386	22.6997	25.288	19.179
ABUW_RS03350		methyl-accepting chemotaxis protein	-3.04333	4.66989e-10	713.998	863.217	916.011	96.6473	105.474	100.258
ABUW_RS03355		Hpt domain-containing protein	-1.73327	2.54322e-07	505.583	618.223	693.744	186.257	193.844	166.522
ABUW_RS03360		hypothetical protein	-2.16123	1.28929e-06	31.8477	45.4062	50.6206	9.11954	8.91977	10.5535
ABUW_RS03610		AlpA family phage regulatory protein	-1.8439	0.000208544	10.6549	6.4866	11.4712	1.68513	3.03456	3.24724
ABUW_RS03615		hypothetical protein	-1.51812	1.3865e-05	46.6007	38.9196	62.9337	16.1575	17.7476	17.9613
ABUW_RS03765		hypothetical protein	-5.37376	1.39567e-06	8.3132	7.73402	5.78821	0.297376	0.183913	0
ABUW_RS03790		hypothetical protein	2.25247	0.0133815	0.468349	0.748454	1.0524	1.38776	2.57478	7.20481
ABUW_RS03800		terminase large subunit	1.41555	0.0166067	2.22466	1.74639	0.736682	3.46939	6.43695	2.43543
ABUW_RS03840		hypothetical protein	1.24467	0.00232309	1.8734	1.12268	1.26288	3.27114	2.94261	3.95757
ABUW_RS03885		hypothetical protein	1.18778	0.0182494	1.40505	0.997938	0.631441	1.48688	2.94261	2.43543
ABUW_RS04040		MFS transporter	1.01018	0.00294434	6.90815	7.98351	7.68254	11.1021	13.2417	21.2085
ABUW_RS04390		hypothetical protein	-1.43823	1.25233e-06	37.3508	38.9196	35.9922	13.2828	12.4141	15.7288
ABUW_RS04525		multidrug efflux RND transporter permease subunit	1.45664	8.53537e-08	48.7083	41.9134	46.6214	121.825	129.383	125.627
ABUW_RS04555		transglycosylase SLT domain-containing protein	-1.55194	1.21943e-07	81.4928	74.3464	71.2476	25.1779	24.5524	27.703
ABUW_RS04590		hypothetical protein	1.44716	0.00330925	0.585436	1.62165	1.0524	2.87464	2.57478	3.45019
ABUW_RS04625		glycerate kinase	-1.2541	4.38089e-05	30.4427	26.0711	22.4162	12.4898	11.4026	9.13285
ABUW_RS04995	cysW	sulfate ABC transporter permease subunit CysW	1.57194	0.00160651	75.2871	54.7619	31.5721	162.368	168.096	149.474
ABUW_RS05000	cysT	sulfate ABC transporter permease subunit CysT	1.81114	0.00287125	109.828	76.0928	40.4123	269.126	281.387	242.731
ABUW_RS05005		alpha/beta hydrolase	1.78586	0.0012578	178.792	109.15	79.2459	448.741	411.505	405.194
ABUW_RS05010		sulfate ABC transporter substrate-binding protein	1.42283	0.00270158	393.296	264.204	181.329	797.365	725.168	725.656
ABUW_RS05065	rnc	ribonuclease III	1.32539	2.43738e-07	99.6413	87.5691	81.6664	221.545	213.155	239.078
ABUW_RS05105		hypothetical protein	1.22451	0.000121488	9.13281	14.4701	10.945	25.8718	23.6328	31.1532
ABUW_RS05115		GFA family protein	1.08884	0.00639228	2.10757	3.2433	5.68297	7.83091	7.54043	8.42252
ABUW_RS05145		lipocalin family protein	1.89341	4.9631e-08	44.8444	36.799	35.7817	139.965	140.969	155.36
ABUW_RS05150	rarD	EamA family transporter RarD	1.40452	3.63404e-07	19.7878	20.0835	18.1013	54.6181	48.0013	50.8395
ABUW_RS05235		hypothetical protein	1.23731	9.19014e-05	3.51262	4.98969	4.73581	10.2099	10.2991	10.7565
ABUW_RS05420		SIMPL domain-containing protein	1.15785	0.000119537	44.9615	60.0011	74.8258	140.461	121.199	139.834
ABUW_RS05435		aldehyde dehydrogenase family protein	-2.6116	9.79011e-08	100.227	104.285	123.236	13.9767	21.5178	18.0628
ABUW_RS05445		thiamine pyrophosphate-dependent enzyme	-3.51476	1.63732e-07	56.0848	77.9639	95.2424	5.4519	7.26456	7.30628
ABUW_RS05450		amino acid permease	-2.13326	2.55951e-07	24.2371	28.6907	23.1529	5.4519	6.34499	5.47971
ABUW_RS05485		DUF2238 domain-containing protein	1.42988	4.5455e-06	10.0695	10.3536	12.8393	29.3411	33.1963	27.2971
ABUW_RS05495	hflD	high frequency lysogenization protein HflD	1.22092	4.64373e-07	28.8035	29.4392	26.3101	63.4403	67.0362	66.5683
ABUW_RS05505		NUDIX hydrolase	2.27539	2.56573e-09	152.682	123.37	130.077	650.263	694.363	621.744
ABUW_RS05525		hypothetical protein	-1.60342	2.44298e-05	11.7087	14.2206	15.8913	5.55103	3.95413	4.262
ABUW_RS05575		hypothetical protein	1.05704	1.28078e-06	70.0182	77.5897	85.7708	157.907	166.073	161.753
ABUW_RS05595		YbdD/YjiX family protein	-1.03221	0.00032135	36.18	48.0258	51.1468	19.9242	27.3111	18.8746
ABUW_RS05610		Xaa-Pro peptidase family protein	1.06388	2.76881e-06	18.6169	19.4598	19.5747	42.624	38.9895	38.9668
ABUW_RS05615		BCCT family transporter	1.45158	3.10771e-06	8.89863	10.3536	8.52446	27.2595	22.8971	25.7749
ABUW_RS05670		type II toxin-antitoxin system Phd/YefM family antitoxin	-1.35294	0.0122916	1.28796	1.62165	2.31529	0.693878	0.919564	0.405905
ABUW_RS05710	bauF	acinetobactin utilization protein BauF	-1.1479	0.000346767	13.348	16.8402	13.8917	5.55103	8.45999	5.78414
ABUW_RS05760	basE	(2,3-dihydroxybenzoyl)adenylate synthase BasE	-1.14155	0.000222938	21.6611	37.0485	32.414	13.5802	13.8854	13.8008
ABUW_RS05910		hypothetical protein	-1.08852	0.000285019	76.2238	102.912	109.976	42.1283	56.0015	37.7491
ABUW_RS06105		site-specific integrase	-5.89895	5.5991e-09	41.4489	47.2773	47.3581	1.28863	0.459782	0.507381
ABUW_RS06110		hypothetical protein	-4.5168	0.000190496	2.34175	1.74639	3.36769	0	0.275869	0
ABUW_RS06125		hypothetical protein	-4.6895	1.83443e-05	3.27844	2.61959	2.63101	0.198251	0	0.101476
ABUW_RS06160		hypothetical protein	-1.39833	0.00557604	1.99048	2.49485	1.99956	0.495627	1.19543	0.710333
ABUW_RS06165		hypothetical protein	-4.61865	8.38835e-05	1.99048	3.99175	2.21004	0.0991255	0	0.202952
ABUW_RS06180		hypothetical protein	-7.65643	5.42278e-08	16.041	25.0732	25.7839	0.0991255	0	0.202952
ABUW_RS06185		helix-turn-helix domain-containing protein	-8.39862	9.54733e-09	66.9739	70.3547	73.142	0.495627	0.0919564	0
ABUW_RS06200		replication protein	-2.46157	0.000997269	2.22466	1.24742	3.05197	0.594753	0.275869	0.304428
ABUW_RS06205		AAA family ATPase	-1.17763	0.00181191	3.04427	2.74433	2.84149	1.09038	1.37935	1.31919
ABUW_RS06245		DUF559 domain-containing protein	-3.61738	0.000663841	1.52213	2.61959	1.15764	0.198251	0.183913	0
ABUW_RS06250		hypothetical protein	-5.17094	1.10735e-05	2.81009	3.86701	5.15677	0	0.183913	0.101476
ABUW_RS06255		hypothetical protein	-7.7608	2.25623e-06	22.9491	39.0443	52.0939	0.297376	0	0.202952
ABUW_RS06260		hypothetical protein	-1.86216	9.09873e-05	9.95242	8.98145	9.99782	2.67639	3.67826	1.52214
ABUW_RS06275		hypothetical protein	-2.09632	3.96193e-05	3.86388	5.86289	5.78821	1.09038	1.28739	1.21771
ABUW_RS06280		hypothetical protein	-6.90109	1.20925e-09	33.8382	41.165	45.99	0.495627	0.275869	0.202952
ABUW_RS06290		hypothetical protein	-5.25619	8.1416e-05	2.10757	1.74639	1.36812	0	0	0.101476
ABUW_RS06305		DUF4055 domain-containing protein	-2.11738	0.00103259	1.75631	1.99588	1.47336	0.495627	0.459782	0.202952
ABUW_RS06310		minor capsid protein	-3.20897	0.000432832	2.57592	2.86907	2.94673	0.198251	0.643695	0
ABUW_RS06315		hypothetical protein	-7.18268	7.69263e-08	11.9429	18.5866	17.5751	0	0.183913	0.101476
ABUW_RS06320		hypothetical protein	-5.72679	2.7268e-05	2.34175	1.74639	3.05197	0	0.0919564	0
ABUW_RS06335		major capsid protein	-3.66508	3.32584e-05	5.03475	5.11443	2.73625	0.198251	0.551739	0.202952
ABUW_RS06365		phage tail terminator-like protein	-3.02956	0.00110966	2.10757	1.74639	2.73625	0.594753	0.183913	0
ABUW_RS06395		DUF3800 domain-containing protein	-2.92703	3.30214e-06	10.1866	10.2289	15.2598	2.08164	1.4713	1.11624
ABUW_RS06400		ORF6N domain-containing protein	-4.80788	6.49428e-07	12.2942	15.468	19.5747	0.991255	0.459782	0.202952
ABUW_RS06405		hypothetical protein	-7.13962	4.13429e-08	12.6454	9.48042	10.8397	0	0.0919564	0.101476
ABUW_RS06410		DUF4468 domain-containing protein	-11.1875	1.3929e-11	249.63	276.554	247.63	0.198251	0	0.101476
ABUW_RS06415		hypothetical protein	-10.8034	2.13139e-10	134.65	145.574	137.97	0	0.183913	0
ABUW_RS06420		tape measure protein	-2.39615	1.1618e-07	28.6864	24.3248	29.1515	4.55977	5.14956	5.88562
ABUW_RS06425		hypothetical protein	-5.82341	3.2894e-08	39.1072	53.265	69.8795	0.991255	0.643695	1.21771
ABUW_RS06435		hypothetical protein	-5.03327	2.59946e-09	39.4584	50.2712	51.8834	1.88338	1.19543	1.21771
ABUW_RS06445		DUF1833 family protein	-3.66122	0.00161894	1.8734	1.12268	1.15764	0	0.275869	0
ABUW_RS06455		hypothetical protein	-1.00049	0.0108571	7.61067	4.74021	3.68341	2.18076	3.12652	2.63838
ABUW_RS06475		DUF4760 domain-containing protein	-5.91088	1.38895e-09	25.9934	31.5598	32.5192	0.396502	0.643695	0.405905
ABUW_RS06480		hypothetical protein	-4.97127	5.92507e-06	4.09806	4.36598	4.94629	0.0991255	0	0.304428
ABUW_RS06590	tadA	Flp pilus assembly complex ATPase component TadA	-3.1832	8.93489e-10	87.23	85.4485	91.8747	10.0117	8.45999	10.655
ABUW_RS06755		IS256-like element ISAba26 family transposase	-1.71709	0.000115692	9.01572	5.6134	7.47206	1.68513	2.57478	2.43543
ABUW_RS06800		hypothetical protein	1.07971	0.01787	1.17087	1.37217	0.947162	1.68513	3.40239	2.23248
ABUW_RS06820		hypothetical protein	1.7418	0.00042843	0.819611	0.873196	0.841922	3.46939	2.75869	2.33395
ABUW_RS06940		hypothetical protein	3.16501	5.77249e-05	0.702524	0.124742	1.0524	4.46065	6.98869	6.29152
ABUW_RS07205		cyclase family protein	1.35867	3.74712e-06	11.2404	9.7299	10.7345	24.2857	27.3111	29.834
ABUW_RS07245		TetR/AcrR family transcriptional regulator	5.98842	4.94617e-09	2.22466	1.24742	3.05197	122.916	144.004	156.172
ABUW_RS07250	csuAB	Csu fimbrial major subunit CsuAB	1.63985	6.39069e-06	12.7625	17.0897	16.9437	39.0554	50.576	56.3193
ABUW_RS07255	csuA	Csu fimbrial biogenesis protein CsuA	1.46597	0.000506568	1.05379	1.12268	0.947162	2.87464	2.85065	2.94281
ABUW_RS07265	csuC	Csu fimbrial biogenesis chaperone CsuC	1.41865	0.00201953	3.86388	2.49485	1.89432	5.74928	6.16108	10.1476
ABUW_RS07410		GNAT family N-acetyltransferase	5.53613	9.44578e-10	0.936698	2.12062	1.68384	74.6415	76.048	70.323
ABUW_RS07425		sorbosone dehydrogenase family protein	1.00706	5.87643e-06	29.6231	29.4392	32.6245	56.0059	61.5188	66.8728
ABUW_RS07435		MFS transporter	1.00954	0.000186189	10.4208	10.6031	7.89302	17.0496	20.0465	21.0056
ABUW_RS07515		circularly permuted type 2 ATP-grasp protein	1.02985	3.60112e-05	13.465	17.8382	17.8908	32.2158	34.2997	33.9945
ABUW_RS07600	pgaA	poly-beta-1,6 N-acetyl-D-glucosamine exporter porin PgaA	4.56287	3.98789e-11	13.6992	12.1	15.2598	324.339	297.019	352.122
ABUW_RS07605	pgaB	poly-beta-1,6-N-acetyl-D-glucosamine N-deacetylase PgaB	4.54629	4.54345e-11	8.19611	7.48454	7.15634	172.082	164.694	197.371
ABUW_RS07610	pgaC	poly-beta-1,6 N-acetyl-D-glucosamine synthase	3.90546	6.63696e-10	8.43028	6.61134	6.31441	99.522	105.382	115.378
ABUW_RS07615	pgaD	poly-beta-1,6-N-acetyl-D-glucosamine biosynthesis protein PgaD	3.91182	1.6171e-08	1.52213	2.12062	1.26288	24.0875	23.173	26.3838
ABUW_RS07670		aliphatic sulfonate ABC transporter substrate-binding protein	1.20632	0.000148647	5.15184	5.6134	4.63057	13.0846	9.56347	12.8875
ABUW_RS07720	kdpA	potassium-transporting ATPase subunit KdpA	-1.51901	1.39373e-06	528.883	401.545	370.34	147.697	152.28	153.838
ABUW_RS07725	kdpB	potassium-transporting ATPase subunit KdpB	-1.01539	9.01457e-06	255.836	237.385	188.696	113.796	109.612	113.856
ABUW_RS07785		hypothetical protein	-1.65727	1.80217e-05	10.5379	11.3516	15.2598	3.76677	3.95413	4.05905
ABUW_RS07860	hfq	RNA chaperone Hfq	2.47958	2.70265e-06	201.976	279.423	328.455	1389.14	1696.87	1432.13
ABUW_RS08030		TetR/AcrR family transcriptional regulator	1.49721	0.0201389	0.585436	1.12268	0.420961	3.17202	1.4713	1.31919
ABUW_RS08120		MgtC/SapB family protein	1.06459	0.00749971	3.04427	2.74433	1.36812	5.74928	4.04608	5.07381
ABUW_RS08245		iron-containing redox enzyme family protein	-2.22853	3.02109e-05	71.072	118.505	137.444	21.4111	26.2995	22.0203
ABUW_RS08280		ABC transporter substrate-binding protein	1.40797	0.00280895	3.98097	4.74021	3.89389	5.8484	12.7819	14.8155
ABUW_RS08685		CBS domain-containing protein	1.06244	4.20951e-05	43.6736	55.8846	65.8804	117.761	118.256	109.696
ABUW_RS08725		cyd operon YbgE family protein	1.06703	0.000939261	46.952	29.9382	26.0996	78.5074	64.6454	72.5554
ABUW_RS08780		TrkH family potassium uptake protein	-4.66501	4.407e-10	1949.74	1761.36	1354.02	68.0992	64.5534	66.9743
ABUW_RS09080		flavin reductase family protein	8.81476	7.14378e-09	4.33223	2.24536	3.05197	1172.85	1801.98	1393.77
ABUW_RS09085	feaR	transcriptional regulator FeaR	9.98076	7.16302e-11	0.585436	1.74639	1.36812	1216.67	1427.9	1118.88
ABUW_RS09105		penicillin acylase family protein	1.18782	0.00136625	3.62971	4.49072	4.10437	6.44316	12.1382	9.23433
ABUW_RS09110	pcaD	3-oxoadipate enol-lactonase	-2.33191	1.3355e-06	20.4903	24.3248	19.5747	5.35278	4.13804	3.24724
ABUW_RS09115	pcaF	3-oxoadipyl-CoA thiolase	-1.38232	3.05998e-06	82.7807	80.334	68.4062	27.4578	34.6676	26.5867
ABUW_RS09120		3-oxoacid CoA-transferase subunit B	-2.78978	3.61364e-08	42.2685	42.7866	35.9922	5.15453	6.98869	5.27676
ABUW_RS09125		3-oxoacid CoA-transferase subunit A	-2.9189	4.85869e-08	59.9487	73.099	50.6206	9.21867	7.90825	7.10333
ABUW_RS09130	catA	catechol 1,2-dioxygenase	-3.02555	8.73559e-10	187.925	221.168	181.224	23.3936	22.8971	26.1808
ABUW_RS09135	catC	muconolactone Delta-isomerase	-3.23227	4.83912e-08	26.813	31.1856	23.9948	3.46939	2.39087	2.84133
ABUW_RS09140		muconate/chloromuconate family cycloisomerase	-1.60805	6.70863e-06	90.7426	88.4423	71.5634	20.9155	31.725	29.5296
ABUW_RS09160		dihydroxy-acid dehydratase	1.77248	6.11243e-05	5.26893	6.98557	3.78865	14.1749	21.5178	18.7731
ABUW_RS09240		SDR family oxidoreductase	1.53445	0.00709766	1.05379	1.24742	0.947162	1.48688	3.77021	4.16052
ABUW_RS09260		sorbosone dehydrogenase family protein	1.86508	8.40684e-07	23.5345	27.8175	34.2031	93.8718	100.416	117.814
ABUW_RS09265		hypothetical protein	2.13373	0.000121856	3.04427	2.3701	6.52489	16.3557	16.92	20.0923
ABUW_RS09280		LysR substrate-binding domain-containing protein	1.35348	8.69288e-08	40.0439	42.7866	41.9909	102.991	107.129	108.884
ABUW_RS09285		PQQ-dependent sugar dehydrogenase	1.15231	5.23197e-07	74.9359	68.6083	80.9297	176.245	158.625	164.29
ABUW_RS09290		monovalent cation:proton antiporter-2 (CPA2) family protein	1.13039	1.90698e-07	59.5974	59.1279	57.0402	129.359	131.222	124.207
ABUW_RS09295		hypothetical protein	2.41872	4.50488e-05	1.63922	1.37217	0.841922	4.95627	6.98869	8.62547
ABUW_RS09360		amidohydrolase family protein	-1.79633	5.80096e-06	58.6607	57.2567	44.3061	18.8338	15.4487	11.7712
ABUW_RS09365		SLC13 family permease	-6.50317	7.57475e-11	180.08	167.03	133.55	1.48688	1.74717	2.02952
ABUW_RS09465		methylenetetrahydrofolate reductase C-terminal domain-containing protein	1.01497	7.83502e-05	22.832	20.333	15.3651	40.0467	38.7137	39.3727
ABUW_RS09555		alpha/beta hydrolase	-3.15176	1.25804e-07	72.0087	62.1217	93.3481	7.33529	7.72434	10.5535
ABUW_RS09905		hypothetical protein	-1.61962	0.00708272	1.28796	3.11856	2.84149	0.991255	0.919564	0.405905
ABUW_RS09960		hypothetical protein	-5.97348	1.175e-06	46.4837	78.9619	103.03	0.793004	1.37935	1.42067
ABUW_RS09965		type 1 fimbrial protein	8.85408	6.77362e-15	41.0976	43.7846	42.5171	19382.7	19355.2	20224.8
ABUW_RS09970		molecular chaperone	8.26336	1.28049e-12	6.32271	4.49072	4.10437	1521.18	1464.22	1596.93
ABUW_RS09975		fimbrial biogenesis outer membrane usher protein	7.61593	7.6509e-14	21.8953	20.2083	18.6275	3789.47	3979.05	4139.62
ABUW_RS09980		type 1 fimbrial protein	6.22691	2.56444e-13	11.2404	12.599	10.524	845.739	860.16	864.881
ABUW_RS09985		DUF4882 family protein	6.75526	5.00997e-08	3.98097	6.23712	9.78734	729.861	712.386	745.951
ABUW_RS09995		hypothetical protein	-1.10334	1.31272e-05	57.8411	64.7413	76.2992	33.8018	30.1617	28.6163
ABUW_RS10000		catalase family protein	2.05226	8.04363e-07	13.5821	14.7196	16.5227	48.5715	73.5651	64.0314
ABUW_RS10005		hypothetical protein	-1.14653	0.00937635	2.81009	3.49278	3.89389	2.08164	0.827608	1.72509
ABUW_RS10035		dipeptidase	1.27565	2.41769e-06	12.1771	13.9711	14.5232	33.9009	30.8974	33.7916
ABUW_RS10060	ppk1	polyphosphate kinase 1	-3.10064	2.96425e-06	1193.35	1079.77	678.905	115.085	111.083	117.915
ABUW_RS10105	antA	anthranilate 1,2-dioxygenase large subunit	-2.87552	3.13451e-08	458.748	513.564	360.869	55.5103	68.7834	57.2325
ABUW_RS10110	antB	anthranilate 1,2-dioxygenase small subunit	-2.87505	2.54611e-07	133.48	130.356	97.9787	17.1487	19.6787	12.3801
ABUW_RS10115	antC	anthranilate 1,2-dioxygenase electron transfer component AntC	-3.25217	6.76212e-08	237.921	248.112	197.22	19.9242	30.4376	21.2085
ABUW_RS10120		AraC family transcriptional regulator	-1.14114	0.000441495	11.3575	13.9711	11.0502	4.06414	5.88521	6.49447
ABUW_RS10150		MFS transporter	-1.42717	3.06405e-05	26.3446	22.5784	18.1013	7.03791	9.2876	8.524
ABUW_RS10155		AraC family transcriptional regulator	-1.02132	0.0006109	11.1233	16.3412	12.4183	5.8484	6.25304	7.50923
ABUW_RS10210		hypothetical protein	6.53816	1.31461e-09	0.702524	0.748454	0.631441	73.3529	49.1967	73.8746
ABUW_RS10215		hypothetical protein	7.89318	5.7722e-10	0.117087	0.374227	0.420961	79.6969	62.0706	86.4577
ABUW_RS10245		ABC transporter ATP-binding protein	-3.68244	5.51523e-10	93.6698	99.7938	93.8743	8.62392	6.43695	7.30628
ABUW_RS10345		2-oxo acid dehydrogenase subunit E2	-7.62545	3.44286e-08	2102.3	1937.12	1577.87	6.14578	12.5061	9.64023
ABUW_RS10375	dgcC	GGDEF domain-containing protein	-2.27325	4.32437e-08	52.1038	68.3588	66.6171	12.8863	12.598	13.1919
ABUW_RS10540		sulfite exporter TauE/SafE family protein	1.01504	0.0038158	141.91	99.9186	70.6162	204.694	220.787	205.591
ABUW_RS10610		RraA family protein	1.07627	7.26518e-05	10.4208	11.7258	10.7345	25.4752	18.943	24.9631
ABUW_RS10615		(2Fe-2S)-binding protein	1.07212	0.000103512	15.1043	16.466	13.155	28.2508	27.6789	38.0536
ABUW_RS11355		SfnB family sulfur acquisition oxidoreductase	1.5923	4.63997e-06	15.4555	12.599	9.89258	36.8747	37.5182	39.8801
ABUW_RS11360		SfnB family sulfur acquisition oxidoreductase	2.04054	2.26068e-05	15.1043	8.23299	7.78778	39.2537	46.8058	41.9096
ABUW_RS11365		LLM class flavin-dependent oxidoreductase	2.01896	2.19774e-05	9.01572	5.23918	4.42009	25.277	27.9548	22.3248
ABUW_RS11370		MetQ/NlpA family ABC transporter substrate-binding protein	1.01834	0.00124196	7.14232	4.36598	4.52533	9.7143	11.3106	11.4668
ABUW_RS11425		tautomerase family protein	1.0975	0.000110575	19.4365	31.3103	28.7306	60.07	53.6106	56.4207
ABUW_RS11470		dicarboxylate/amino acid:cation symporter	-1.36443	3.96879e-05	77.1605	110.896	109.345	34.8922	46.438	34.096
ABUW_RS11475		type II asparaginase	-1.18377	3.25378e-05	333.933	465.039	473.265	169.604	182.442	208.026
ABUW_RS11575	tauD	taurine dioxygenase	1.30658	0.0016223	254.431	172.893	135.444	532.998	463.92	394.641
ABUW_RS11580	tauC	taurine ABC transporter permease TauC	1.57943	0.00185659	278.668	179.379	128.604	605.855	620.614	525.951
ABUW_RS11585		ATP-binding cassette domain-containing protein	1.5552	0.000271435	273.633	179.504	148.81	612.496	561.394	594.65
ABUW_RS11590	tauA	taurine ABC transporter substrate-binding protein	1.18546	0.000699863	527.01	424.124	291.41	945.954	916.53	962.806
ABUW_RS11615		hypothetical protein	1.50427	0.000274151	9.01572	10.6031	5.36725	25.9709	18.2074	26.3838
ABUW_RS11755		hypothetical protein	1.23472	4.37938e-05	6.08854	4.61547	5.68297	12.8863	13.5176	12.2786
ABUW_RS11775		cysteine ABC transporter substrate-binding protein	1.09205	1.37601e-05	69.784	57.132	58.1979	152.752	123.589	118.321
ABUW_RS11780		transporter substrate-binding domain-containing protein	1.33652	2.78861e-05	76.458	62.3712	48.4105	176.047	153.199	143.386
ABUW_RS11785		amino acid ABC transporter ATP-binding protein	1.88004	1.61597e-05	36.7654	26.0711	19.9956	111.913	98.6692	94.0684
ABUW_RS11790		amino acid ABC transporter permease	2.06021	0.000106307	35.2433	19.9588	16.3122	103.784	97.8416	96.4023
ABUW_RS11795		amino acid ABC transporter permease	1.55402	4.36112e-06	33.6041	31.6845	23.1529	80.6881	80.3699	98.4319
ABUW_RS11825		LysE family translocator	-1.30907	0.00222477	24.5883	49.6474	52.7254	14.6706	18.3913	18.1642
ABUW_RS11910		DcaP family trimeric outer membrane transporter	-1.72361	0.00116785	22.0124	29.3144	31.4668	4.16327	11.5865	9.23433
ABUW_RS11915		class I SAM-dependent methyltransferase	-1.29427	0.00121144	10.772	17.2144	12.2079	4.36152	7.63238	4.262
ABUW_RS11920		AMP-binding protein	-1.58367	0.00145064	53.1576	79.8351	79.4564	14.1749	31.5411	25.0646
ABUW_RS11930		isovaleryl-CoA dehydrogenase	-1.33566	0.031658	170.362	244.121	218.373	36.6764	113.658	100.258
ABUW_RS11935		methylcrotonoyl-CoA carboxylase	-1.58014	0.00611877	202.327	284.911	264.679	44.0117	112.739	94.5758
ABUW_RS11940		enoyl-CoA hydratase/isomerase family protein	-1.74041	0.00211653	81.2586	119.877	116.711	18.3382	45.7023	30.9502
ABUW_RS11945		acetyl/propionyl/methylcrotonyl-CoA carboxylase subunit alpha	-1.65322	0.00171244	173.406	257.219	244.999	47.8776	100.876	65.858
ABUW_RS11950		hydroxymethylglutaryl-CoA lyase	-1.36382	0.00033022	54.3285	76.966	71.9843	19.1312	34.5756	25.1661
ABUW_RS11990		3-oxoacid CoA-transferase subunit B	-1.27822	0.00100842	3.39553	2.99382	3.99913	1.48688	1.56326	1.21771
ABUW_RS12010		enoyl-CoA hydratase	-1.20231	0.027966	1.52213	3.86701	2.1048	1.09038	1.4713	0.608857
ABUW_RS12015		SDR family oxidoreductase	-1.42449	0.00453704	4.68349	2.49485	2.31529	1.38776	1.19543	0.913285
ABUW_RS12055		CoA transferase	-1.05526	0.00209395	10.0695	16.5907	13.155	4.6589	7.72434	6.69743
ABUW_RS12185		catalase family peroxidase	1.9323	6.86286e-08	312.74	246.366	262.785	958.543	1182.74	995.684
ABUW_RS12245		hypothetical protein	1.09444	0.00526101	1.99048	2.24536	4.10437	6.83966	4.87369	6.393
ABUW_RS12280	paaF	phenylacetate--CoA ligase	-1.40061	3.40336e-05	62.8759	85.9475	70.8267	25.3761	34.7595	22.9336
ABUW_RS12285	pcaF	3-oxoadipyl-CoA thiolase	-1.61781	8.90112e-05	84.4199	105.283	96.1896	24.484	42.8517	25.6735
ABUW_RS12290		3-hydroxyacyl-CoA dehydrogenase	-2.04418	9.64753e-05	93.904	107.403	107.661	16.3557	35.5871	22.8321
ABUW_RS12295	paaG	2-(1,2-epoxy-1,2-dihydrophenyl)acetyl-CoA isomerase PaaG	-2.42809	0.00104384	51.9868	62.3712	65.9856	5.0554	17.8395	10.452
ABUW_RS12300		enoyl-CoA hydratase-related protein	-2.61221	0.000112488	52.338	60.1258	51.252	4.46065	13.2417	8.9299
ABUW_RS12305	paaK	phenylacetate-CoA oxygenase/reductase subunit PaaK	-2.10994	0.0047918	92.3819	118.131	107.766	9.51605	34.6676	29.4281
ABUW_RS12310	paaJ	phenylacetate-CoA oxygenase subunit PaaJ	-1.81053	0.00818216	95.7774	97.1743	89.0332	10.4082	35.5871	34.2989
ABUW_RS12315	paaC	phenylacetate-CoA oxygenase subunit PaaC	-1.82303	0.029946	144.603	170.273	152.388	14.0758	46.346	71.6422
ABUW_RS12320	paaB	1,2-phenylacetyl-CoA epoxidase subunit B	-1.54945	0.0257224	54.4456	56.134	44.4114	5.8484	19.8626	27.1956
ABUW_RS12330	paaZ	phenylacetic acid degradation bifunctional protein PaaZ	-1.63929	0.038309	434.979	459.052	424.539	47.4811	173.062	202.648
ABUW_RS12435		cyanate transporter	-3.09121	2.35295e-07	83.6003	78.7124	53.0411	7.23616	10.0232	7.91514
ABUW_RS12630		hypothetical protein	1.65787	0.000474519	2.34175	3.61753	1.47336	9.41692	7.08064	6.69743
ABUW_RS12635		sel1 repeat family protein	2.13303	0.0087667	7.3765	6.4866	5.15677	16.0583	16.1843	51.2454
ABUW_RS12640		chloride channel protein	2.0444	3.51191e-06	10.0695	17.7134	11.2607	56.4024	51.6795	52.5646
ABUW_RS12725		hypothetical protein	-2.07843	0.000573994	7.02524	13.9711	20.4166	3.27114	3.67826	2.84133
ABUW_RS12760		lauroyl acyltransferase	1.26635	0.000145714	64.1638	69.1072	58.4083	113.499	194.672	152.722
ABUW_RS12900		DUF4882 family protein	-1.61712	1.5744e-07	42.3856	44.533	42.938	15.3644	13.1498	13.8008
ABUW_RS13105		hypothetical protein	-1.98504	6.8654e-05	12.9967	27.3186	23.4686	6.14578	4.96565	4.97233
ABUW_RS13110		LysE family transporter	-2.048	8.24091e-06	14.9872	14.4701	12.6288	4.55977	2.85065	2.73986
ABUW_RS13125		GFA family protein	1.47977	1.15378e-06	12.9967	13.7217	11.2607	36.6764	36.9665	32.1679
ABUW_RS13130	cueR	Cu(I)-responsive transcriptional regulator	1.22121	2.49836e-06	24.5883	20.4577	21.1533	49.8601	48.6449	55.9134
ABUW_RS13135		heavy metal translocating P-type ATPase	1.26651	0.000135448	376.904	256.969	243	776.252	670.73	662.436
ABUW_RS13140		heavy-metal-associated domain-containing protein	1.25379	4.30872e-06	80.6731	60.0011	64.1965	176.344	147.314	165
ABUW_RS13265		hypothetical protein	-3.63589	1.14905e-06	24.4712	28.566	22.7319	1.09038	1.74717	3.24724
ABUW_RS13275		hypothetical protein	-4.7642	5.77814e-10	86.7617	77.3402	69.4586	3.27114	3.03456	2.23248
ABUW_RS13295		GNAT family N-acetyltransferase	-1.3383	3.66863e-05	15.4555	15.468	15.786	5.35278	5.51739	7.61071
ABUW_RS13395		metal-dependent hydrolase	-1.99152	1.50643e-05	14.753	10.3536	9.47162	2.47814	3.12652	3.04428
ABUW_RS13430		AraC family transcriptional regulator	-4.05283	6.84537e-11	111.116	105.033	121.763	6.74053	7.08064	6.49447
ABUW_RS13455		OprD family outer membrane porin	-1.65017	0.000533904	11.3575	16.965	11.0502	2.47814	5.88521	4.05905
ABUW_RS13465		aromatic ring-hydroxylating dioxygenase subunit alpha	-1.31077	6.49455e-05	22.9491	32.1835	31.1511	9.21867	13.3337	12.1771
ABUW_RS13470		PDR/VanB family oxidoreductase	-1.10767	0.000143467	14.2846	10.6031	12.1026	5.55103	5.42543	6.19004
ABUW_RS13485	mhpT	3-(3-hydroxy-phenyl)propionate transporter MhpT	-1.08192	0.00279189	3.86388	3.99175	5.89345	1.88338	2.48282	2.131
ABUW_RS13490		p-hydroxycinnamoyl CoA hydratase/lyase	-1.88767	3.85259e-06	213.684	318.467	291.2	69.2887	86.531	66.5683
ABUW_RS13495		aldehyde dehydrogenase	-1.73937	9.88596e-06	192.609	249.36	242.474	54.3208	84.6919	65.858
ABUW_RS13500		feruloyl-CoA synthase	-2.37419	1.13163e-07	97.885	139.337	133.971	21.312	25.38	24.8617
ABUW_RS13505		acyl-CoA dehydrogenase family protein	-2.95858	5.04782e-07	16.6264	22.7031	16.8384	2.37901	2.94261	1.82657
ABUW_RS13510		OprD family porin	-2.39712	1.57796e-06	11.7087	17.4639	13.576	2.77551	2.85065	2.43543
ABUW_RS13515		DUF3237 domain-containing protein	-2.60668	0.000132834	3.04427	6.4866	7.78778	0.991255	1.01152	0.811809
ABUW_RS13525		tannase/feruloyl esterase family alpha/beta hydrolase	-1.62254	0.00024657	16.3922	28.067	21.7847	5.35278	9.74738	6.29152
ABUW_RS13595	astA	arginine N-succinyltransferase	-1.60678	0.000108677	11.2404	16.3412	20.6271	5.55103	5.79325	4.46495
ABUW_RS13610		gamma-aminobutyraldehyde dehydrogenase	1.28834	6.24818e-05	26.5788	33.1815	31.993	64.2333	96.0025	63.8285
ABUW_RS13655		hypothetical protein	1.23345	2.13807e-05	6.20563	6.4866	5.89345	15.2653	13.2417	15.2214
ABUW_RS13680		RHS domain-containing protein	1.22094	4.48323e-07	479.824	583.42	601.448	1357.13	1294.75	1228.67
ABUW_RS13685		type VI secretion system tip protein VgrG	1.59989	8.03112e-09	329.718	340.921	326.666	1087.6	916.53	1018.92
ABUW_RS13690		TetR/AcrR family transcriptional regulator	1.70547	0.00235955	0.468349	0.623712	0.526201	2.18076	1.83913	1.31919
ABUW_RS13815		hypothetical protein	-2.80287	2.62137e-07	243.307	329.943	377.497	49.5627	39.6332	47.0849
ABUW_RS13905		hypothetical protein	1.1654	1.28459e-05	8.3132	9.48042	8.73494	20.6181	20.4143	18.4687
ABUW_RS14015		urease accessory protein UreD	1.08428	0.00440902	2.57592	3.2433	3.26245	7.53354	4.13804	7.71219
ABUW_RS14020		hypothetical protein	1.35571	0.0042077	2.45883	2.74433	0.947162	6.14578	4.13804	5.27676
ABUW_RS14045		CitMHS family transporter	-1.20971	1.16377e-06	437.906	538.637	581.663	217.68	231.454	224.567
ABUW_RS14160		TonB-dependent siderophore receptor	-1.194	2.87907e-07	321.288	355.516	312.563	150.373	130.762	151.301
ABUW_RS14320		SDR family oxidoreductase	-1.01595	0.00446361	5.62019	4.61547	5.57773	2.08164	2.115	3.65314
ABUW_RS14390		GTP-binding protein	1.02047	3.15134e-06	33.0186	36.5495	37.5708	71.2712	77.5193	68.5979
ABUW_RS14395		hypothetical protein	-1.84788	3.97099e-06	31.9648	34.6784	44.9376	10.9038	8.27608	11.8727
ABUW_RS14455		alpha/beta fold hydrolase	-1.67608	1.97875e-08	168.489	164.535	167.963	47.8776	51.9554	56.9281
ABUW_RS14515		dihydrodipicolinate synthase family protein	-1.37553	0.000141351	4.80058	5.36392	5.05153	2.08164	2.02304	1.72509
ABUW_RS14660		thioesterase family protein	1.02158	1.38524e-05	36.6483	30.8114	32.6245	59.0788	70.8984	73.2658
ABUW_RS14685		VOC family protein	1.46582	1.17962e-06	17.6802	21.5804	20.2061	48.175	59.7717	56.3193
ABUW_RS14710		type IV pilus twitching motility protein PilT	-2.64655	6.96221e-09	56.319	57.3815	63.4599	9.81342	10.2072	8.21957
ABUW_RS14715		PilT/PilU family type 4a pilus ATPase	-2.48148	6.60587e-08	66.9739	77.0907	83.8765	12.6881	16.2763	11.7712
ABUW_RS14835	rimI	ribosomal protein S18-alanine N-acetyltransferase	-1.49395	7.34123e-05	42.0343	32.8072	32.414	13.6793	8.82782	15.6273
ABUW_RS15055		GDYXXLXY domain-containing protein	1.19788	1.89429e-05	11.7087	13.0979	14.8389	33.8018	26.3915	30.9502
ABUW_RS15165		trehalose-6-phosphate synthase	-4.02209	1.36661e-10	239.561	252.229	199.115	13.5802	15.0809	13.8008
ABUW_RS15465		hypothetical protein	1.2072	0.000146141	7.72776	8.48248	6.94586	16.1575	15.0809	22.2233
ABUW_RS15615	add	adenosine deaminase	1.25661	8.61954e-05	10.3037	11.9753	16.628	28.1516	30.1617	35.0093
ABUW_RS15755		hypothetical protein	-1.01366	6.67258e-05	105.496	134.597	122.079	49.3645	70.1627	59.7694
ABUW_RS15875		DUF2339 domain-containing protein	1.06152	1.15759e-07	139.685	143.953	131.866	295.89	278.812	292.454
ABUW_RS16160		copper resistance protein CopC	1.10715	0.0195591	1.40505	2.99382	1.26288	4.36152	2.66674	5.07381
ABUW_RS16240		hypothetical protein	1.10098	5.50436e-06	24.2371	22.7031	23.1529	56.0059	49.8404	44.548
ABUW_RS16290		TetR/AcrR family transcriptional regulator	1.1255	0.0129144	1.52213	0.748454	0.841922	2.47814	1.83913	2.5369
ABUW_RS16540		TonB-dependent siderophore receptor	-1.48942	1.14321e-06	797.247	1090.25	1048.93	320.869	354.952	369.982
ABUW_RS16580		Sec-independent protein translocase subunit TatA	-1.55222	1.63796e-05	28.4522	22.8278	26.8363	11.3003	7.63238	7.71219
ABUW_RS16670		coniferyl aldehyde dehydrogenase	1.24789	6.64182e-06	152.213	113.516	106.924	286.175	308.514	290.222
ABUW_RS16715		HdeD family acid-resistance protein	3.29402	0.0110395	9.71824	10.8526	10.524	211.633	45.0586	48.7085
ABUW_RS16750		ATP-binding cassette domain-containing protein	-4.54289	6.54734e-12	4153.32	3901.32	3365.79	161.773	165.338	162.768
ABUW_RS16785		hypothetical protein	-1.55411	1.05981e-07	119.078	142.705	143.337	46.3907	46.9897	44.548
ABUW_RS16790		hypothetical protein	-2.66067	3.84443e-08	201.741	245.867	302.566	40.3441	37.6102	40.6919
ABUW_RS16800	truA	tRNA pseudouridine(38-40) synthase TruA	-1.34107	4.78499e-07	178.675	164.66	142.495	63.7377	67.6799	60.2768
ABUW_RS17270	pilB	type IV-A pilus assembly ATPase PilB	-3.45076	8.51324e-10	216.026	258.716	280.676	25.1779	20.8741	23.0351
ABUW_RS17275		type II secretion system F family protein	-2.54476	5.71644e-10	152.565	142.955	153.861	26.863	24.4604	25.6735
ABUW_RS17370		peptidoglycan hydrolase	-1.76171	2.45325e-05	12.1771	12.1	9.99782	3.07289	2.66674	4.36347
ABUW_RS17730		sigma-54 dependent transcriptional regulator	-1.96195	3.52157e-09	191.086	195.471	220.478	51.0496	52.691	52.0573
ABUW_RS18115		LysM peptidoglycan-binding domain-containing protein	-2.34427	8.2531e-10	207.127	212.935	197.746	38.8572	43.7713	38.9668
ABUW_RS18120	dprA	DNA-processing protein DprA	-1.90106	2.25853e-07	63.3442	72.8495	81.2455	21.0146	20.3224	16.845
ABUW_RS18410		AMP-binding protein	-1.12738	0.000217009	10.0695	11.7258	11.7869	4.06414	5.79325	5.47971
ABUW_RS18450		D-amino acid dehydrogenase	-1.84611	0.00102485	3164.4	5971.29	2985.24	1060.84	1160.31	1149.93
ABUW_RS18495		IS256-like element ISAba26 family transposase	-3.00627	2.62435e-07	28.4522	21.0815	18.9432	2.67639	2.57478	3.24724
ABUW_RS18620		oligosaccharide repeat unit polymerase	1.01374	6.27333e-06	204.083	246.74	253.629	487.896	420.517	514.18
ABUW_RS18760		sulfonate ABC transporter substrate-binding protein	1.50055	8.40772e-06	13.1138	10.8526	9.99782	28.5481	29.518	38.0536
ABUW_RS18765		sulfonate ABC transporter substrate-binding protein	1.44441	7.50294e-05	23.3004	17.5887	12.2079	47.5802	48.461	48.2012
ABUW_RS18865		hypothetical protein	1.18118	0.000589158	2.10757	1.87113	2.73625	5.4519	4.96565	4.97233
ABUW_RS18870		hypothetical protein	-1.12018	2.8771e-06	29.3889	30.1876	30.5197	13.7784	14.3452	13.2934
ABUW_RS18900		M57 family metalloprotease	2.81149	9.62935e-07	1.99048	2.12062	2.1048	14.4723	11.4026	18.0628
ABUW_RS19800	pqqA	pyrroloquinoline quinone precursor peptide PqqA	1.10194	0.00390983	3.74679	2.86907	3.99913	9.7143	4.96565	8.32104
ABUW_RS19865		hypothetical protein	1.43552	0.00539871	0.468349	1.62165	1.68384	2.87464	3.49434	3.95757
ABUW_RS19890		hypothetical protein	1.71259	0.000560432	1.40505	2.99382	2.63101	6.74053	5.97717	10.452
ABUW_RS19925		single-stranded DNA-binding protein	-1.84393	0.000156575	11.7087	9.97938	5.78821	2.18076	2.66674	2.73986
ABUW_RS20090		hypothetical protein	2.16691	0.000960378	0.234175	0.623712	0.420961	1.48688	2.29891	2.02952
ABUW_RS20105		hypothetical protein	5.30328	8.71573e-12	3.16136	2.99382	2.73625	117.464	113.474	121.061
ABUW_RS20115		hypothetical protein	1.1926	1.01939e-05	117.556	103.037	85.1394	263.277	213.615	221.725
ABUW_RS20225		alpha/beta hydrolase	-3.40526	1.16322e-06	22.0124	20.9567	13.3655	1.38776	1.4713	2.43543
ABUW_RS20260		hypothetical protein	1.28404	0.00020054	2.92718	3.2433	3.05197	6.34403	9.01173	7.10333
ABUW_RS20270		hypothetical protein	2.46453	4.15865e-06	1.8734	0.997938	1.5786	7.53354	8.73586	8.62547
ABUW_RS20295		hypothetical protein	1.1595	0.0189445	1.05379	1.37217	1.5786	4.2624	3.12652	1.62362
ABUW_RS20305		hypothetical protein	1.27348	0.000143789	3.98097	4.36598	6.31441	11.4986	12.3222	11.8727
ABUW_RS20380		hypothetical protein	-7.71796	1.41374e-07	38.7559	60.5	52.8306	0.198251	0	0.507381
ABUW_RS20615		stress-induced protein	1.5405	9.73715e-07	16.8606	15.8423	15.3651	45.3995	53.5186	40.8949
ABUW_RS20630		hypothetical protein	1.18765	0.000633535	3.39553	4.74021	4.63057	8.72304	8.18412	12.2786
ABUW_RS20655		hypothetical protein	1.07395	0.000148323	5.73728	8.10825	7.99826	15.2653	15.3567	15.4244
ABUW_RS20665		hypothetical protein	-1.5936	0.0271485	10.772	30.1876	46.6214	11.9942	9.65542	7.40776
ABUW_RS20670		prepilin peptidase	-1.65175	5.30511e-08	53.2747	54.1382	55.5668	18.2391	16.3682	17.2509
ABUW_RS20675		A24 family peptidase	-1.31385	2.98048e-06	40.6293	37.7969	43.8852	15.6618	14.8969	18.6716

## Sheet: Legend
Supplementary Table S1. Differentially regulated genes in A. baumannii AB5075 with high c-di-GMP levels compared to low c-di-GMP levels. 342 genes were differentially regulated (1< |log2-fold|).
