# Supplementary material for: Network-level divergence in cyclic di-GMP signalling drives ecological versatility in Acinetobacter baumannii
Source: NPJ Biofilms Microbiomes. 2026 Apr 9;12:112. doi: 10.1038/s41522-026-00968-y (PMC13243610; doi:10.1038/s41522-026-00968-y)
Supplement: Supplementary file 3 — Supplementary Table S2 [file 41522_2026_968_MOESM3_ESM.xlsx]

## Sheet: Supplementary Table S2
Locustag	Gene	Description	logFC	PValue	AB0057 low c-di-GMP 1	AB0057 low c-di-GMP 2	AB0057 low c-di-GMP 3	AB0057 high c-di-GMP 1	AB0057 high c-di-GMP 2	AB0057 high c-di-GMP 3
AB57_RS00060		putative solute-binding protein	-1.01166	0.000943111	4.10827	3.06638	3.71304	1.48279	2.09268	1.7674
AB57_RS00180		low temperature requirement protein A	1.06044	5.70354e-08	96.1732	90.6238	95.0924	195.673	186.248	205.942
AB57_RS00220		M57 family metalloprotease	5.38244	5.42562e-11	1.23743	0.704438	1.06087	41.4083	43.859	39.0836
AB57_RS00225		matrixin family metalloprotease	-1.812	3.40345e-05	6.92962	4.22663	4.2917	1.53771	1.52591	1.32555
AB57_RS00670		RluA family pseudouridine synthase	1.12742	0.000174363	6.97912	5.17969	4.82213	14.5533	12.6433	9.96169
AB57_RS00845		LysE family transporter	1.11512	2.67658e-05	27.273	28.0118	23.0016	61.5632	64.5242	43.7029
AB57_RS00945		ATP synthase subunit I	1.22833	2.93246e-07	86.9172	81.0518	72.573	197.815	199.676	166.176
AB57_RS01025	dprA	DNA-processing protein DprA	-2.65143	1.0142e-09	96.4702	108.691	113.561	14.4984	18.9649	17.1518
AB57_RS01030		LysM peptidoglycan-binding domain-containing protein	-3.25979	5.63073e-08	204.473	254.551	255.476	18.4525	27.6408	28.2784
AB57_RS01740		sigma-54 dependent transcriptional regulator	-3.6174	4.60744e-12	304.062	307.466	293.234	26.4705	22.0167	25.2657
AB57_RS02060		hypothetical protein	-1.27707	0.000128589	8.26604	7.956	10.1265	3.24017	4.75212	2.85194
AB57_RS02100		peptidoglycan hydrolase	-1.38979	4.65919e-06	15.5916	16.6164	13.7913	5.38198	6.93199	5.22186
AB57_RS02185	coaE	dephospho-CoA kinase	-1.48591	3.76391e-09	87.9072	86.3143	89.1612	30.2599	31.9569	31.773
AB57_RS02195		type II secretion system F family protein	-4.13602	4.79221e-13	328.563	360.921	353.221	20.4295	20.0548	18.8388
AB57_RS02200	pilB	type IV-A pilus assembly ATPase PilB	-4.60408	8.12961e-14	620.795	594.794	597.172	25.9763	23.6734	24.9042
AB57_RS02445		DUF4062 domain-containing protein	-1.39549	1.06924e-07	46.5274	51.7554	47.7873	18.3976	20.2728	16.8706
AB57_RS02670		hypothetical protein	-3.90937	1.26901e-13	532.591	523.19	530.386	35.532	34.8343	35.1873
AB57_RS02675		hypothetical protein	-1.49003	3.53399e-08	87.8082	74.5046	74.1161	27.5689	26.9868	29.5637
AB57_RS02755		HdeD family acid-resistance protein	2.01244	4.96772e-09	13.8592	14.0473	15.3344	63.046	51.9681	59.5292
AB57_RS03235		DUF4124 domain-containing protein	-2.54169	7.56778e-09	16.4331	17.0723	16.347	2.52623	3.13901	2.85194
AB57_RS03275		hypothetical protein	-2.11827	3.30349e-05	41.8252	67.2945	72.4766	10.764	14.1256	16.7501
AB57_RS03320		hypothetical protein	1.13029	4.69644e-05	23.6102	34.6832	29.0292	52.6116	72.2409	66.3979
AB57_RS03380		hypothetical protein	-1.07436	0.0453033	65.5839	62.8193	157.298	45.1976	45.7773	44.6268
AB57_RS04130		hypothetical protein	-1.38353	0.000406915	2.77185	2.15475	3.13438	0.768854	1.17713	1.08454
AB57_RS04260		hypothetical protein	1.41452	7.75823e-07	5.79118	7.21013	6.65454	17.2992	17.5262	17.674
AB57_RS04365		tRNA-dihydrouridine synthase	1.08738	3.98744e-06	17.72	13.7987	13.9842	32.5115	31.5645	32.5362
AB57_RS04420		MFS transporter	1.13053	1.58985e-05	14.2552	11.271	10.1747	23.9992	28.7307	25.3461
AB57_RS04675	cntA	carnitine monooxygenase subunit alpha	-1.00046	1.66398e-06	52.8631	46.8244	56.7082	26.4705	24.7197	26.9528
AB57_RS04685	cntB	carnitine monooxygenase, reductase subunit CntB	-1.06014	4.20525e-05	20.7394	19.7657	22.2782	7.85329	10.4634	11.6488
AB57_RS04860		bacteriohemerythrin	-1.12229	5.6726e-08	76.8693	82.212	79.8062	36.7951	37.363	35.589
AB57_RS04890		PilT/PilU family type 4a pilus ATPase	-4.42338	2.52366e-11	297.182	388.311	361.708	14.2787	17.9621	16.4689
AB57_RS04895		type IV pilus twitching motility protein PilT	-4.81726	8.57151e-12	254.812	337.508	308.472	9.66559	11.2045	11.0061
AB57_RS05050		hypothetical protein	-1.03631	8.62579e-05	251.199	357.398	269.075	122.083	155.861	149.907
AB57_RS05070		hypothetical protein	2.32686	0.00116156	0.0989945	0.16575	0.0964426	0.768854	0.523169	0.64269
AB57_RS05165		hypothetical protein	1.04271	0.000186606	5.93967	5.22113	4.48458	11.5328	12.2073	8.55581
AB57_RS05425		hypothetical protein	1.0705	0.03834	0.346481	0.207188	0.578656	0.768854	0.610364	0.964035
AB57_RS05605		hypothetical protein	1.19317	0.000107056	6.13766	4.10231	4.05059	10.764	12.2509	9.60018
AB57_RS05725		hypothetical protein	2.65566	1.29898e-06	1.03944	0.663	1.3502	6.9746	6.714	5.46286
AB57_RS05730		hypothetical protein	2.74152	2.17438e-08	1.68291	1.36744	1.3502	9.33608	9.72223	10.3634
AB57_RS05805		YraN family protein	-1.17027	3.24885e-05	8.31554	8.66044	9.30671	4.66804	3.61859	3.45446
AB57_RS05825		hypothetical protein	-3.95515	5.14512e-12	974.255	1028.4	987.765	73.7001	59.5105	59.73
AB57_RS05960		type VI secretion system Vgr family protein	1.35393	1.18245e-08	198.385	182.739	191.728	447.802	526.003	490.332
AB57_RS05965		RHS repeat-associated core domain-containing protein	1.14419	1.96603e-08	386.524	381.101	370.774	776.817	877.703	861.526
AB57_RS05990		hypothetical protein	1.38174	0.000528279	1.33643	0.870188	0.771541	3.0205	2.39786	2.36992
AB57_RS06035		gamma-aminobutyraldehyde dehydrogenase	-1.308	5.44906e-07	69.1972	77.6124	82.0726	26.1959	33.0904	33.0182
AB57_RS06120		tannase/feruloyl esterase family alpha/beta hydrolase	-1.00771	0.000479237	4.10827	5.304	5.59367	2.91066	2.31066	2.28958
AB57_RS06130		DUF3237 domain-containing protein	-1.37165	0.0112688	1.08894	0.953063	0.578656	0.384427	0.435974	0.200841
AB57_RS06135		OprD family porin	-1.10989	0.00107121	2.27687	1.86469	2.2664	0.933608	1.08994	0.923867
AB57_RS06140		acyl-CoA dehydrogenase family protein	-1.60847	1.0518e-05	6.83062	6.58856	8.53517	2.85574	1.96188	2.41009
AB57_RS06145		feruloyl-CoA synthase	-1.42886	7.00808e-05	47.3194	55.0704	66.1596	15.1025	22.1039	25.1452
AB57_RS06150		aldehyde dehydrogenase	-1.32829	9.60562e-08	286.54	304.939	347.676	114.834	122.988	136.09
AB57_RS06155		p-hydroxycinnamoyl CoA hydratase/lyase	-1.43917	1.2067e-08	455.276	452.208	490.218	161.734	163.098	190.517
AB57_RS06175		PDR/VanB family oxidoreductase	-1.10573	0.013171	1.13844	1.16025	1.49486	0.329509	0.523169	0.843531
AB57_RS06180		aromatic ring-hydroxylating dioxygenase subunit alpha	-1.33522	0.00280982	3.76179	2.56913	3.27905	0.549181	1.43872	1.68706
AB57_RS06200		alpha/beta hydrolase	1.85706	0.00214018	5.4942	2.19619	2.02529	13.1804	13.7768	8.07379
AB57_RS06205		SDR family oxidoreductase	2.26858	0.000644746	10.3944	5.55263	3.56838	35.0378	33.8752	24.9444
AB57_RS06210		NAD(P)/FAD-dependent oxidoreductase	1.07423	0.0124124	57.8623	31.4925	27.2933	93.4157	70.6714	81.3806
AB57_RS06435		RusA family crossover junction endodeoxyribonuclease	1.08234	0.000211617	1.8314	2.19619	2.12174	4.33853	4.88291	3.85614
AB57_RS06480		tetratricopeptide repeat protein	1.19085	0.00532015	0.940448	0.414375	0.916205	1.92213	1.7003	1.52639
AB57_RS06550		hypothetical protein	1.22111	0.00473272	0.593967	0.372938	0.433992	0.988526	1.04634	1.20504
AB57_RS06555		hypothetical protein	-1.17559	0.0414091	0.445475	0.9945	0.916205	0.274591	0.566767	0.200841
AB57_RS06655		hypothetical protein	-1.24305	0.000324521	56.4764	90.831	78.8418	25.7566	30.867	38.7622
AB57_RS06740	gap	type I glyceraldehyde-3-phosphate dehydrogenase	1.24369	0.0229453	32.1732	29.835	25.9913	105.553	37.1014	66.1971
AB57_RS06815		hypothetical protein	-1.16565	0.0128038	1.18793	2.27906	2.89328	0.768854	0.697559	1.32555
AB57_RS06975		LysE family transporter	-2.20025	2.74397e-08	23.2142	23.868	19.6261	4.77788	5.27529	4.45866
AB57_RS06980		hypothetical protein	-1.8771	1.59406e-06	27.669	33.6058	37.9019	7.19428	8.23991	11.4077
AB57_RS07000		transposase	2.07205	7.6428e-07	2.02939	1.61606	1.5913	8.23772	7.36797	6.46707
AB57_RS07035		hypothetical protein	1.1212	0.000275509	4.15777	3.6465	3.32727	9.66559	8.63229	6.02522
AB57_RS07055		hypothetical protein	-1.8673	1.88166e-05	7.2761	13.0114	12.1035	2.4164	3.4442	2.97244
AB57_RS07060		hypothetical protein	-1.21217	0.00897396	1.08894	0.82875	1.5913	0.384427	0.566767	0.522186
AB57_RS07085		putative peptidoglycan-binding domain-containing protein	1.86019	0.000197479	1.97989	1.82325	0.867983	4.33853	7.76034	4.90051
AB57_RS07125		hypothetical protein	-2.53376	9.55126e-08	17.0766	23.7851	25.9913	3.6246	3.70578	4.17748
AB57_RS07135		putative metallopeptidase	1.80067	0.00945162	0.296984	0.207188	0.0482213	0.823772	0.697559	0.482017
AB57_RS07200		DUF4882 family protein	-1.30351	6.67582e-06	35.0936	45.747	44.2671	14.114	16.3926	20.0439
AB57_RS07215		hypothetical protein	-1.40587	6.72004e-05	141.018	172.214	181.553	45.3624	67.9684	73.1462
AB57_RS07275		type I secretion system permease/ATPase	-1.16452	0.0168948	674.004	1429.97	786.2	349.06	462.351	477.84
AB57_RS07305		D-Ala-D-Ala carboxypeptidase family metallohydrolase	1.01929	2.95107e-06	51.7741	46.6586	45.1834	98.7977	108.296	84.0317
AB57_RS07385		hypothetical protein	-3.24954	2.54521e-05	203.087	338.42	309.436	21.1435	33.7008	34.3839
AB57_RS07475		chloride channel protein	2.63756	1.3325e-10	11.4834	10.9809	12.8269	72.7665	71.8922	74.8734
AB57_RS07480		tetratricopeptide repeat protein	2.19378	3.25933e-07	2.27687	1.78181	2.74861	10.1599	10.0274	10.8454
AB57_RS07485		hypothetical protein	1.52298	5.85689e-06	2.82134	2.61056	2.9415	7.74346	9.37345	6.94909
AB57_RS07515		zinc-dependent alcohol dehydrogenase	-1.03005	0.000338541	5.3952	4.93106	6.22055	3.29509	2.48505	2.36992
AB57_RS07585		hypothetical protein	1.51902	1.29789e-05	8.36504	10.8981	7.28142	28.2828	28.2947	19.8431
AB57_RS07790	paaZ	phenylacetic acid degradation bifunctional protein PaaZ	-1.57545	0.00907715	61.1291	165.377	136.225	37.2894	44.3386	40.0878
AB57_RS07795	paaA	1,2-phenylacetyl-CoA epoxidase subunit PaaA	-1.57235	0.00264202	33.6581	79.56	63.8932	17.464	19.6624	22.3736
AB57_RS07800	paaB	1,2-phenylacetyl-CoA epoxidase subunit PaaB	-1.78746	0.0020525	5.64269	16.9065	14.4182	3.29509	3.88017	3.53479
AB57_RS07805	paaC	1,2-phenylacetyl-CoA epoxidase subunit PaaC	-1.79624	0.0180085	18.809	65.8028	53.7667	9.83035	15.3463	14.5409
AB57_RS07810	paaD	1,2-phenylacetyl-CoA epoxidase subunit PaaD	-1.76616	0.0366851	6.97912	27.6803	25.3162	3.0205	7.28077	7.14993
AB57_RS07815	paaE	1,2-phenylacetyl-CoA epoxidase subunit PaaE	-1.73243	0.0176591	11.3844	37.7081	30.8134	5.05247	10.4634	8.39514
AB57_RS07820		enoyl-CoA hydratase-related protein	-1.82406	0.0114804	3.11833	11.5611	9.25849	1.26312	2.87743	2.53059
AB57_RS07825	paaG	2-(1,2-epoxy-1,2-dihydrophenyl)acetyl-CoA isomerase PaaG	-1.80209	0.0171984	4.99922	18.9369	18.4688	2.80082	4.35974	4.90051
AB57_RS07980	tgnA	flavin-dependent trigonelline monooxygenase reductase component	-1.0507	0.00162025	4.50425	4.59956	4.67747	2.25164	1.43872	2.93227
AB57_RS08120		3-hydroxyacyl-CoA dehydrogenase	-1.01667	1.99022e-05	31.1338	35.0147	40.7952	15.2672	17.7878	19.6824
AB57_RS08140		MFS transporter	-1.16528	8.43944e-05	16.8786	20.3873	21.5549	6.3705	9.59143	10.1224
AB57_RS08145		3-oxoacid CoA-transferase subunit A	-1.33552	3.56394e-05	13.0673	19.3928	20.2529	6.64509	7.97833	6.26623
AB57_RS08150		3-oxoacid CoA-transferase subunit B	-1.49937	2.51306e-06	16.1361	17.901	22.0371	5.87624	7.14998	6.74824
AB57_RS08195		acetyl/propionyl/methylcrotonyl-CoA carboxylase subunit alpha	-1.04287	0.000167455	55.8824	78.3169	90.7525	33.0607	37.4066	38.6417
AB57_RS08200		enoyl-CoA hydratase/isomerase family protein	-1.3948	0.000116917	28.4609	45.4155	46.5818	12.6861	15.0847	17.915
AB57_RS08205		carboxyl transferase domain-containing protein	-1.4899	0.000427887	60.5847	104.05	111.439	28.173	33.6572	36.3522
AB57_RS08210		isovaleryl-CoA dehydrogenase	-1.2216	2.08606e-05	37.5684	53.5787	59.3122	20.7041	20.4036	23.3778
AB57_RS08220		AMP-binding protein	-1.26344	0.00229567	9.40448	17.5695	19.385	4.55821	7.36797	7.27043
AB57_RS08230		DcaP family trimeric outer membrane transporter	-1.68759	0.00102377	1.48492	3.89513	2.89328	0.768854	0.828351	0.964035
AB57_RS08245		hypothetical protein	1.52193	4.42439e-06	2.37587	2.52769	2.79684	8.29264	7.28077	6.62774
AB57_RS08250		hypothetical protein	-2.32844	1.3067e-05	6.33565	7.54163	9.0656	0.988526	1.17713	2.28958
AB57_RS08285		SDR family oxidoreductase	-1.20415	1.07598e-05	15.6411	21.7133	20.5423	8.40247	8.58869	8.15413
AB57_RS08290		DUF6367 family protein	-3.01054	0.000906253	0.742459	0.538688	0.675098	0	0.0871949	0.120504
AB57_RS08310		LysE family translocator	-1.09794	2.34733e-05	42.4192	41.3546	44.46	25.0976	16.349	18.638
AB57_RS08705		LysE family translocator	1.31615	0.0017817	0.791956	0.787313	0.867983	2.80082	1.91829	1.48622
AB57_RS08920		fimbrial protein	-1.27	1.1338e-05	33.1632	32.3213	30.717	9.83035	14.6051	15.2639
AB57_RS09160		MotA/TolQ/ExbB proton channel family protein	-1.01273	1.51594e-06	72.6125	76.4108	82.0244	36.905	42.7255	34.8659
AB57_RS09515		IucA/IucC family protein	1.12726	0.00171591	32.1732	29.5449	41.6632	53.9845	73.8104	97.6085
AB57_RS09520		SidA/IucD/PvdA family monooxygenase	1.20128	5.39308e-05	30.7378	20.3873	27.8719	53.0509	56.5023	71.7001
AB57_RS09525		DHA2 family efflux MFS transporter permease subunit	1.10542	3.148e-06	23.3627	21.1331	20.7352	41.6279	44.5566	54.0261
AB57_RS09555		hypothetical protein	1.2542	0.000238191	4.00928	2.73488	5.11146	9.77543	7.97833	10.4035
AB57_RS09565		hypothetical protein	1.18325	0.000716223	1.68291	2.69344	1.39842	4.50329	4.22895	4.539
AB57_RS09625		PepSY-associated TM helix domain-containing protein	1.2444	2.46368e-05	10.7904	8.41181	11.4284	24.6582	19.6624	28.1177
AB57_RS09630		hypothetical protein	1.67056	0.000286115	2.02939	0.9945	0.964426	4.8328	3.3134	4.49883
AB57_RS09635		TonB-dependent siderophore receptor	1.54373	1.09456e-05	30.5398	20.7602	28.5952	66.7255	73.0257	92.708
AB57_RS09710		hypothetical protein	-1.07653	3.06713e-05	14.7997	18.1911	17.215	7.35903	9.28625	7.14993
AB57_RS09780	dgcC	GGDEF domain-containing protein	-2.53095	1.26557e-08	53.4076	56.5622	60.5177	9.11641	12.1637	8.1943
AB57_RS09805		alpha-ketoacid dehydrogenase subunit beta	-1.05346	0.0141969	1.7819	1.989	3.71304	0.768854	1.26433	1.48622
AB57_RS09940		hypothetical protein	7.22983	2.63293e-12	0.841454	0.580125	0.433992	100.994	91.3802	87.3255
AB57_RS09945		hypothetical protein	8.17608	4.34661e-13	0.296984	0.414375	0.337549	115.273	101.364	94.7968
AB57_RS10050	antA	anthranilate 1,2-dioxygenase large subunit	-1.02864	0.00559738	1.63341	1.94756	1.83241	0.549181	1.00274	1.04437
AB57_RS10125		dipeptidase	1.59543	8.80086e-07	8.81051	7.25156	6.50987	24.5484	23.4554	20.2447
AB57_RS10150		hypothetical protein	-2.09524	7.07906e-09	42.4687	47.3216	48.8482	9.9951	12.1637	10.2429
AB57_RS10155		hypothetical protein	-3.05451	2.38e-09	17.1756	20.553	18.7581	2.03197	2.39786	2.32975
AB57_RS10165		hypothetical protein	-1.32211	1.00568e-05	156.708	225.379	207.448	68.8673	88.7208	78.127
AB57_RS10175		DUF4882 family protein	5.31865	1.54477e-12	15.2452	15.7048	13.2126	512.221	633.558	618.268
AB57_RS10180		fimbrial protein	6.1553	1.82869e-12	10.6419	13.0528	8.8245	776.927	767.969	780.145
AB57_RS10185		fimbria/pilus outer membrane usher protein	8.41497	3.05053e-10	13.4138	9.6135	7.13675	3513.88	3493.11	3277.8
AB57_RS10190		molecular chaperone	8.0024	2.23668e-12	7.02861	4.51669	4.96679	1501.79	1385.44	1330.25
AB57_RS10195		fimbrial protein	8.42499	2.02006e-12	84.9868	65.4298	56.7565	23395.3	22753	25040.6
AB57_RS10200		hypothetical protein	-7.75316	7.04584e-13	167.895	168.692	149.1	0.87869	0.871949	0.522186
AB57_RS10460		hypothetical protein	2.80393	0.000471414	0.0989945	0.124313	0.0482213	0.549181	0.653961	0.803362
AB57_RS10510		hypothetical protein	-2.59164	3.66594e-05	1.8809	3.14925	2.07352	0.219673	0.435974	0.482017
AB57_RS10525		virulence factor TspB C-terminal domain-related protein	-1.97312	2.95004e-05	3.76179	5.34544	5.54545	0.768854	1.48231	1.40588
AB57_RS10930		hypothetical protein	1.26103	0.000440958	1.48492	2.07188	1.3502	3.29509	4.83931	3.69547
AB57_RS10950		hydrolase	1.172	1.67829e-07	20.7889	20.553	22.9533	49.8657	46.7364	48.2821
AB57_RS10955		putative quinol monooxygenase	1.55205	9.09781e-07	4.40526	5.13825	4.72569	12.6312	15.6079	13.6572
AB57_RS10960		DUF2231 domain-containing protein	1.48282	2.1645e-07	13.2653	14.2545	14.6593	44.3189	39.3249	34.4241
AB57_RS10965		sorbosone dehydrogenase family protein	1.20495	1.00464e-06	48.0124	64.1038	61.9161	138.668	136.416	126.329
AB57_RS11165		aromatic ring-hydroxylating dioxygenase subunit alpha	-1.0648	0.000207452	4.20727	5.38688	5.73833	2.58115	2.31066	2.45026
AB57_RS11170		nuclear transport factor 2 family protein	-1.36028	0.0192747	1.18793	1.11881	0.482213	0.164754	0.435974	0.441849
AB57_RS11195		MFS transporter	1.55265	0.013479	0.148492	0.16575	0.482213	0.988526	0.828351	0.562354
AB57_RS11580		hypothetical protein	-1.19097	0.000910454	33.3612	34.1031	32.7905	10.4344	12.1201	21.0883
AB57_RS11650		S8 family peptidase	-1.03459	9.57171e-05	18.7595	26.6443	20.0601	9.06149	10.9866	11.8496
AB57_RS11955		ANTAR domain-containing protein	1.81449	0.00229482	0.197989	0.953063	0.337549	1.64754	2.09268	1.72723
AB57_RS11995		iron-containing redox enzyme family protein	-1.79061	9.95094e-06	90.6295	124.727	127.594	25.0427	35.7935	38.0794
AB57_RS12165		RDD family protein	-1.2122	5.36359e-07	37.7664	43.5923	39.7826	17.5738	15.8695	18.8388
AB57_RS12190		hypothetical protein	-1.15352	0.00178012	1.8314	2.94206	2.74861	1.37295	1.04634	1.0042
AB57_RS12195		hypothetical protein	-1.25931	0.0137429	0.890951	1.78181	2.2664	0.823772	0.871949	0.401681
AB57_RS12200		OmpW family outer membrane protein	-1.20103	1.66954e-05	9.1075	9.82069	11.4767	4.00902	4.83931	4.33816
AB57_RS12205		TonB-dependent siderophore receptor	1.01306	0.00676731	9.30549	5.34544	9.7407	11.7525	15.2591	21.8515
AB57_RS12225		hypothetical protein	-7.46699	0.000130967	0.593967	1.28456	1.10909	0	0	0
AB57_RS12270		hypothetical protein	-2.46095	3.30349e-05	3.06883	2.61056	3.80948	0.933608	0.479572	0.361513
AB57_RS12375	eat	ethanolamine permease	1.12179	0.00808464	0.989945	0.870188	0.482213	1.48279	1.39512	2.20925
AB57_RS12430	miaA	tRNA (adenosine(37)-N6)-dimethylallyltransferase MiaA	1.01737	2.17837e-07	67.6628	78.3583	72.0426	146.192	152.809	142.516
AB57_RS12485		membrane protein	-1.04972	0.00165246	5.29621	4.22663	3.90592	1.48279	2.79024	2.12891
AB57_RS12495		ion transporter	-1.14614	4.41402e-05	18.611	23.6194	26.811	10.6541	8.76308	11.7693
AB57_RS12500		hypothetical protein	-2.36331	4.64197e-05	15.4431	22.7906	25.4608	2.25164	4.83931	5.10135
AB57_RS12675	pgaD	poly-beta-1,6-N-acetyl-D-glucosamine biosynthesis protein PgaD	3.44915	4.17755e-10	2.82134	2.36194	2.21818	28.0632	25.6353	27.1938
AB57_RS12680	pgaC	poly-beta-1,6-N-acetyl-D-glucosamine synthase	4.55768	4.77437e-13	6.03867	6.38138	6.46165	152.343	152.329	140.588
AB57_RS12685	pgaB	poly-beta-1,6-N-acetyl-D-glucosamine N-deacetylase PgaB	5.64619	5.74477e-14	4.40526	4.84819	4.43636	224.505	235.208	227.713
AB57_RS12690	pgaA	poly-beta-1,6 N-acetyl-D-glucosamine exporter porin PgaA	6.87914	2.93109e-12	2.02939	3.39788	3.08616	334.506	357.063	319.256
AB57_RS13035	csuA	Csu fimbrial biogenesis protein CsuA	1.21961	0.000994128	1.38592	1.49175	1.01265	3.89919	2.44146	2.85194
AB57_RS13040	csuAB	Csu fimbrial major subunit CsuAB	1.07318	3.13209e-06	20.0959	15.7048	16.8775	38.3329	37.6246	34.8258
AB57_RS13050		hypothetical protein	1.16544	0.00303145	0.841454	1.07738	1.20553	2.4164	3.00822	1.64689
AB57_RS13120		NirD/YgiW/YdeI family stress tolerance protein	-1.58947	0.000578755	2.47486	4.3095	2.65217	0.659018	1.26433	1.16488
AB57_RS13145		DUF2171 domain-containing protein	-2.23265	4.7768e-06	7.72157	12.0583	10.898	1.53771	2.83383	2.08874
AB57_RS13415		NirD/YgiW/YdeI family stress tolerance protein	-1.34241	8.42277e-06	12.5723	17.4452	13.4537	6.15083	5.53687	5.50303
AB57_RS13420		GspE/PulE family protein	-3.85853	6.14858e-12	198.633	201.179	168.63	12.5213	13.1228	13.4965
AB57_RS13755		hypothetical protein	-1.822	0.000307524	1.63341	2.652	1.63952	0.549181	0.435974	0.682858
AB57_RS14115		DUF2726 domain-containing protein	1.34419	0.000285304	2.42537	2.23763	1.97707	7.46887	5.49328	4.05698
AB57_RS14390		ethanolamine utilization protein EutQ	-1.05406	0.0229218	2.47486	1.326	1.63952	1.42787	0.610364	0.64269
AB57_RS14460		hypothetical protein	-1.36726	1.34581e-07	121.021	146.399	126.195	46.1312	55.4123	50.9733
AB57_RS14465	pdeE	EAL domain-containing protein	-2.14351	6.54465e-10	792.154	912.744	928.115	180.131	209.747	205.942
AB57_RS14510		hypothetical protein	-2.96979	4.78003e-09	32.6187	39.3656	38.8181	5.05247	5.36248	3.7758
AB57_RS14555	blp2	Ig-like repeat protein Blp2	-1.10715	0.000713082	229.469	324.456	351.871	110.88	157.518	151.916
AB57_RS14615		SIMPL domain-containing protein	1.107	4.24599e-08	110.082	125.721	119.348	256.742	255.045	253.3
AB57_RS15485		transglycosylase SLT domain-containing protein	1.24791	0.000132563	5.54369	4.26806	3.66482	12.2467	11.5533	8.27463
AB57_RS15620		hypothetical protein	1.09575	0.000492472	3.91028	2.85919	2.55573	7.79837	6.8448	5.34236
AB57_RS15655		hypothetical protein	-1.48539	2.33466e-08	58.3078	61.3689	55.4063	19.2763	21.5807	21.6104
AB57_RS15920		phosphatase PAP2 family protein	1.24275	1.20965e-07	149.828	122.655	123.013	321.381	316.823	297.686
AB57_RS16035		patatin-like phospholipase family protein	1.07451	2.29125e-07	63.9505	61.5761	67.9438	124.06	138.029	145.248
AB57_RS16105		hypothetical protein	-1.03347	0.0246709	1.48492	0.82875	1.06087	0.329509	0.741156	0.522186
AB57_RS16725		hypothetical protein	-4.11579	5.78575e-11	101.271	134.755	130.053	6.75493	7.58595	6.74824
AB57_RS16730		Hpt domain-containing protein	-4.49757	8.68347e-11	1761.71	2288.3	2153.37	79.137	105.113	90.2176
AB57_RS16735		methyl-accepting chemotaxis protein	-4.24563	1.0162e-10	2722.25	3477.81	3371.05	140.645	188.646	175.053
AB57_RS16740		chemotaxis protein CheW	-4.405	1.41567e-12	499.972	582.321	517.222	27.4591	24.3274	23.7795
AB57_RS16745		response regulator	-3.41459	1.92694e-12	413.451	469.901	446.047	42.7263	41.0252	40.9313
AB57_RS16750	pilG	twitching motility response regulator PilG	-3.59349	3.10873e-13	754.437	786.815	755.579	63.9796	64.9602	61.3367
AB57_RS16755		hypothetical protein	-4.10428	9.80017e-10	19.007	20.2215	16.9739	0.823772	1.26433	1.12471
AB57_RS16850	mscL	large conductance mechanosensitive channel protein MscL	1.04836	3.40067e-08	195.316	217.961	202.867	422.156	418.448	433.776
AB57_RS16875		RtcB family protein	1.09645	8.73101e-05	9.20649	7.12725	6.50987	17.9033	17.4826	13.4965
AB57_RS17220		LemA family protein	-1.31228	1.69708e-08	191.257	194.715	178.853	80.6198	75.9903	70.8967
AB57_RS17320		hypothetical protein	-2.75362	2.34719e-12	627.081	658.318	644.333	97.0403	95.3912	93.7122
AB57_RS17400		DUF2147 domain-containing protein	-1.46803	4.57693e-08	41.9737	41.4375	42.3383	15.2123	16.3926	13.858
AB57_RS17580		energy transducer TonB	-1.31343	9.38429e-07	31.6783	39.9872	40.9399	14.114	15.6079	15.5451
AB57_RS17645		HAD-IB family hydrolase	1.32222	6.1602e-05	8.76102	7.6245	5.11146	20.2648	18.3109	15.3041
AB57_RS17700		membrane protein	1.05011	0.00194933	1.93039	1.20169	2.21818	4.2287	3.53139	3.29379
AB57_RS17955		outer membrane lipid asymmetry maintenance protein MlaD	1.05492	1.18414e-08	217.392	208.223	211.402	446.869	441.424	435.181
AB57_RS17960	mlaE	lipid asymmetry maintenance ABC transporter permease subunit MlaE	1.33733	1.60855e-09	189.278	197.533	198.768	497.613	500.978	481.134
AB57_RS17965		ABC transporter ATP-binding protein	1.10923	5.17803e-08	233.875	236.525	222.638	514.473	525.567	455.145
AB57_RS17970		DEAD/DEAH box helicase	1.58308	0.0483965	426.37	186.635	119.299	875.395	814.749	503.588
AB57_RS18090		hypothetical protein	1.14558	6.04344e-05	2.92034	3.02494	3.56838	6.80985	8.02193	6.22606
AB57_RS18270		type IV pilin protein	-2.34827	1.24808e-09	69.3457	81.5076	79.5651	14.8279	16.5234	13.8982
AB57_RS18275		prepilin-type N-terminal cleavage/methylation domain-containing protein	-2.71025	2.58517e-09	48.7053	56.6865	56.0331	9.44592	8.4143	6.90892
AB57_RS18280		VWA domain-containing protein	-3.52882	5.97958e-12	736.915	834.137	750.757	64.4739	73.6361	63.0238
AB57_RS18285		PilX N-terminal domain-containing pilus assembly protein	-4.34787	2.18253e-11	86.8182	88.3448	83.7122	3.35001	4.66492	4.57917
AB57_RS18290		PilW family protein	-4.35452	4.93477e-12	79.1461	75.9135	75.7074	3.51476	3.48779	4.21765
AB57_RS18295	pilV	type IV pilus modification protein PilV	-3.90356	2.78555e-09	42.8151	35.6363	40.1683	2.36148	3.53139	2.00841
AB57_RS18300		GspH/FimT family pseudopilin	-4.61365	1.06996e-08	13.9582	14.9175	12.2482	0.274591	0.523169	0.803362
AB57_RS18345		pilin	-7.25327	4.09477e-13	1156.11	1437.59	1368.04	9.88526	8.67589	7.51144
AB57_RS18395		type IV pilus secretin PilQ family protein	-3.94127	1.20845e-11	632.575	798.915	787.02	44.978	48.8291	50.5315
AB57_RS18400		pilus assembly protein PilP	-3.51359	8.36548e-11	173.488	208.886	210.872	14.9927	18.3981	18.4372
AB57_RS18405		type 4a pilus biogenesis protein PilO	-3.51889	3.99263e-11	219.669	251.153	257.839	18.3976	22.8015	22.2531
AB57_RS18410		PilN domain-containing protein	-3.69894	2.40223e-11	193.683	244.523	239.901	17.0246	16.9594	18.1962
AB57_RS18415		pilus assembly protein PilM	-3.2092	2.11689e-11	395.879	464.059	464.853	44.1542	48.4367	50.5717
AB57_RS18470		hypothetical protein	1.50943	2.28774e-09	269.513	283.225	258.466	813.942	719.096	776.61
AB57_RS18560		hypothetical protein	-1.13836	6.15307e-07	155.322	174.328	170.077	65.8468	76.6879	84.3531
AB57_RS18665		membrane protein	1.45805	3.07836e-08	71.6226	61.2446	66.5454	176.452	170.466	200.8
AB57_RS18695	aqpZ	aquaporin Z	2.76808	5.44119e-10	52.2691	70.8167	67.3651	416.719	430.525	450.646
AB57_RS18700		hypothetical protein	1.46812	0.000729753	0.692962	1.94756	1.30197	3.84427	3.70578	3.57496
AB57_RS18735		GNAT family N-acetyltransferase	-1.01599	0.0126337	1.38592	1.57463	0.916205	0.768854	0.653961	0.522186
AB57_RS18940	omp33-36	porin Omp33-36	1.19057	1.20863e-06	2804.76	2175.72	2226.43	5643.17	5046.36	5759.55
AB57_RS18955		cation acetate symporter	-1.59809	0.00220764	153.541	257.824	323.276	65.6272	82.7043	94.1541
AB57_RS18960		DUF485 domain-containing protein	-1.483	0.000195253	22.6698	33.4401	39.7826	8.73198	11.4661	13.9383
AB57_RS19065		YkgJ family cysteine cluster protein	-3.05622	9.07651e-07	38.4099	62.1977	52.9952	4.28361	7.01919	6.98925
AB57_RS19070		MBL fold metallo-hydrolase	-3.26008	5.47244e-11	247.932	310.077	297.091	27.5689	31.1722	30.4474
AB57_RS19155		TonB-dependent siderophore receptor	1.02128	0.0016568	34.6976	20.6773	27.1004	45.7468	51.6194	69.5712
AB57_RS19175		DUF2147 domain-containing protein	-1.01467	8.68373e-07	59.8422	57.3495	51.9343	26.9099	26.9432	29.8047
AB57_RS19260		alpha/beta fold hydrolase	1.27924	1.08883e-07	31.7773	38.4954	36.4071	87.1002	89.6799	82.3045
AB57_RS19455		hypothetical protein	1.84606	0.00509438	0.494973	0.621563	0.0964426	2.08689	1.56951	0.923867
AB57_RS19550	hppD	4-hydroxyphenylpyruvate dioxygenase	-1.44497	4.98032e-07	96.4702	87.1431	100.204	41.3534	29.6027	33.4199
AB57_RS19590		hypothetical protein	2.76379	3.21037e-06	0.890951	0.663	1.78419	7.02952	7.97833	7.47127
AB57_RS19880		hypothetical protein	1.09207	0.0163044	0.791956	0.580125	1.06087	1.64754	2.44146	1.08454
AB57_RS19925		hypothetical protein	5.97917	4.22191e-12	2.57386	2.11331	1.97707	156.901	142.52	121.187
AB57_RS20280		A24 family peptidase	-2.61786	1.65855e-10	226.005	246.968	242.601	34.214	42.2459	40.0075
AB57_RS20290		hypothetical protein	1.00939	0.0300889	0.296984	0.455813	0.38577	0.87869	0.915546	0.562354
AB57_RS20330		hypothetical protein	-3.35077	3.71848e-05	1.68291	1.6575	0.964426	0.109836	0.0871949	0.200841

## Sheet: Legend
Supplementary Table S2. Differentially regulated genes in A. baumannii AB0057 with high c-di-GMP levels compared to low c-di-GMP levels. 241 genes were differentially regulated (1< |log2-fold|).
