# Supplementary material for: Network-level divergence in cyclic di-GMP signalling drives ecological versatility in Acinetobacter baumannii
Source: NPJ Biofilms Microbiomes. 2026 Apr 9;12:112. doi: 10.1038/s41522-026-00968-y (PMC13243610; doi:10.1038/s41522-026-00968-y)
Supplement: Supplementary file 4 — Supplementary Table S3 [file 41522_2026_968_MOESM4_ESM.xlsx]

## Sheet: Supplementary Tabe S3
	Locus tag
Gene name	AB5075-UW	AB0057	ATCC 17978
dgcA	ABUW_RS15435	AB57_RS04150	A1S_0751
dgcB	ABUW_RS13725	AB57_RS05920	A1S_1067
dgcC	ABUW_RS10375	AB57_RS09780	A1S_1695
dgcF	ABUW_RS05130	AB57_RS14910	A1S_2506
dgcE	ABUW_RS02485	AB57_RS17360	A1S_2986
dgcD	ABUW_RS00930	AB57_RS18935	A1S_3296
dgcG	ABUW_RS00680	AB57_RS19185	A1S_3345
pdeD	ABUW_RS16295	AB57_RS03255	A1S_0546
pdeA	ABUW_RS08595	AB57_RS11625	A1S_1949
pdeB	ABUW_RS05965	AB57_RS14070	A1S_2337
pdeE	ABUW_RS05570	AB57_RS14465	A1S_2422
pdeC	pseudogene	pseudogene	A1S_1254

## Sheet: Legend
Supplementary Table S3. Locus tags of DGC and PDE coding genes (dgcA-G and pdeA-E) in A. baumannii AB5075-UW, AB0057 and ATCC 17978. pdeC appears as a pseudogene in AB5075-UW and AB0057.
