# Supplementary material for: Network-level divergence in cyclic di-GMP signalling drives ecological versatility in Acinetobacter baumannii
Source: NPJ Biofilms Microbiomes. 2026 Apr 9;12:112. doi: 10.1038/s41522-026-00968-y (PMC13243610; doi:10.1038/s41522-026-00968-y)
Supplement: Supplementary file 5 — Supplementary Table S4 [file 41522_2026_968_MOESM5_ESM.xlsx]

## Sheet: Strains
Supplementary Table S3. Bacterial strains, plasmids and oligonucleotides used in this work.
Strain	Relevant features	Reference
Escherichia coli
DH5α	F- φ80lacZΔM15, Δ(lacZYA-argF)U169, recA1, endA1, hsdR17(rK-m K-), supE44, thi-1, gyrA, relA1	Hanahan, 1983
DH5αλpir	F- φ80lacZΔM15, Δ(lacZYA-argF)U169, recA1, endA1, hsdR17(rK-m K-), supE44, thi-1, gyrA, relA1, λpir lysogen	Martínez-García & de Lorenzo, 2011
MGN-617	thi thr leu tonA lacY glnV supE ΔasdA4 recA::RP4 2-Tc::Mu(pir); KmR	Dozois et al., 2000
ΔyhjH	MG1655, yhjH::KmR	Chen et al., 2014
Acinetobacter baumannii
AB5075	Wild type strain	Jacobs et al., 2014
AB5075+EV	AB5075/miniTn7-Tc-lacIq-Ptac	Harkova et al., 2024
AB5075+pleD*	AB5075/miniTn7-Tc-lacIq-Ptac::pleD*	Harkova et al., 2024
AB5075+rocR	AB5075/miniTn7-Tc-lacIq-Ptac::rocR	Harkova et al., 2024
AB0057	Wild type strain used in this study, KmS	Crépin et al., 2018
ΔpdeD	AB0057 derivative, pdeD in-frame deletion	This work
ΔpdeD + pdeD	ΔpdeD/miniTn7-Apra-pdeD	This work
AB0057+EV	AB0057/miniTn7-Tel-lacIq-Ptac	This work
AB0057+pleD*	AB0057/miniTn7-Tel-lacIq-Ptac::pleD*	This work
AB0057+rocR	AB0057/miniTn7-Tel-lacIq-Ptac::rocR	This work
Other strains
Pseudomonas aeruginosa DSM 50071T		Nakano et al., 2015

## Sheet: Plasmids
Supplementary Table S3. Bacterial strains, plasmids and oligonucleotides used in this work.
Plasmids	Relevant features	Reference
pRK2013	KmR, ColE1, tra+. Conjugative helper plasmid. KmR	Figurski and Helinski, 1979
pTNS2	R6K replicon-based helper plasmid expressing the Tn7 transposase. ApR	Choi et al., 2005
pSTNSK	pST76-K∷tnsABCD; KmR	Crépin et al., 2012
pUC18T-miniTn7T-Tel-lacIq-Ptac	pUC18T derivative, miniTn7T::Tel::lacIq-Ptac. TelR, ApR	Harkova et al., 2024
pUC18T-miniTn7T-Tel-lacIq-Ptac-pleD*	pUC18T-miniTn7T-Tel-lacIq-Ptac derivative carrying pleD*. TelR, ApR	This work
pUC18T-miniTn7T-Tel-lacIq-Ptac-rocR	pUC18T-miniTn7T-Tel-lacIq-Ptac derivative carrying rocR. TelR, ApR	This work
pWH1266-Apr	E. coli-Acinetobacter shuttle vector. AprR, TcR	Harkova et al., 2024
pWH1266-Apr-pleD*	pWH1266-Apr derivative carrying pleD* under a constitutive Ptac promoter. AprR	This work
pWH1266-Apr-rocR	pWH1266-Apr derivative carrying rocR under a constitutive Ptac promoter. AprR	This work
pCVD442_MCS_Amk	R6K, sacB, AmkR	Crépin et al., 2018
pCVD442_MCS_Amk-ΔpdeD	pCVD442_MCS_Amk derivative with the upstream and downstream regions of pdeD to construct a in-frame deletion mutant in AB0057. sacB, AmkR	This work
pUC18T-miniTn7-Apra	pUC18T derivative, miniTn7T::Apr. ApR, AprR	Ducas-Mowchun et al., 2019
pUC18T-miniTn7-Apra-pdeD	pUC18T-miniTn7-Apra derivative carrying pdeD under its own promoter. ApR, AprR	This work
pBAD/myc-His A (pBAD)	araC-PBAD. ApR	Invitrogen; Guzman et al., 1995
pBAD-pdeA	pBAD derivative carrying pdeA under the control of PBAD. ApR	This work
pBAD-pdeB	pBAD derivative carrying pdeB under the control of PBAD. ApR	This work
pBAD-pdeC	pBAD derivative carrying pdeC under the control of PBAD. ApR	This work
pBAD-pdeD	pBAD derivative carrying pdeD under the control of PBAD. ApR	This work
pBAD-pdeE	pBAD derivative carrying pdeE under the control of PBAD. ApR	This work
pCensYBL-Ab	pWH1266-Apr derivative carrying the CensYBL cyclic di-GMP biosensor under the tetR-tetO expression system. AprR	Harkova et al., 2024
pCensYBL*-Ab	pWH1266-Apr derivative carrying an inactive version of the CensYBL cyclic di-GMP biosensor under the tetR-tetO expression system. AprR	Harkova et al., 2024
pMRB165	pUC18Sfi-miniTn7BB-Gm-based plasmid carrying the miniTn7-nahR-Psal-pleD construct. ApR, GmR	Leal-Morales et al., 2022

## Sheet: Primers
Supplementary Table S4. Bacterial strains, plasmids and oligonucleotides used in this work.
Primer	Sequence	Reference
RBS fw PstI	AAAAACTGCAGACTAGAGAAAGAGGAGAAATAC	Harkova et al., 2024
pleD rv HindIII	AAAAAAAGCTTTCTCTAGTATTATTAGGCGGC	Harkova et al., 2024
rocR RBS fw HindIII	AAAAAAAGCTTGAGAAAGAGGAGAA ATACTAGATGAATGATTTGAATGTTCTGG	Harkova et al., 2024
rocR rv	TCAGGATCCGGAGCAATAGTC	Harkova et al., 2024
pre-Ptac	ATATTCTGAAATGAGCTGTTGAC	This work
pdeA_F_NcoI	CATGCCATGGCTTCAATGTCGAACACTACCCAAAAG	This work
pdeA_R_PstI	CATCTGCAGCAGCAATAAGTGAAGTAGGAGAACCATC	This work
pdeB_F_NcoI	ATTTCCATGGGTTATCTATTTTTATCGTGTACAGAGCATTTC	This work
pdeB_R_PstI	AGGCTGCAGAATGGCCAATAGCCTCATGGTG	This work
pdeC_F_NcoI	AGCACCATGGAGCACAATCTACGTTTGG	This work
pdeC_R_PstI	TGGCTGCAGCCCTGATTGATACTGCGC	This work
pdeD_F_PciI	CCAACATGTGTCATGTTGATTACGATAGCACATTGATC	This work
pdeD_R_PstI	AGTCTGCAGCCTTTACTAATCGGTCTGCGACAAC	This work
pdeE_F_NcoI	AGATCCATGGGAAGCATTAAAGTGAGAAACTCTTTAC	This work
pdeE_R_PstI	ACCCTGCAGTATGTTCAGCTTGCCACCCTTTC	This work
GA_pCVD_Km_F	GGCAGGTATATGTGATGGGTTAAAAAGGA	This work
GA_pCVD_Km_R	GGCAACTTTATGCCCATGCAACA	This work
GA_pCVD_KO_pdeD_F_5'	ACCCATCACATATACCTGCCCATCCAAAGCAAGAAAGTTGCGATT	This work
GA_Mid_KO_pdeD_R_5'	AACATGACCCATATTGGACTTCCATG	This work
GA_Mid_KO_pdeD_F_3'	CATGGAAGTCCAATATGGGTCATGTTTCGCAAGGCGCTCATTTTGTTTAACCCAGA	This work
GA_pCVD_KO_pdeD_R_3'	TGCATGGGCATAAAGTTGCCTGCGGTCTACTCCTACGTTATGAA	This work
GA_Tn7_Apr_F	AGGAATTCCTCGAGAAGCTTGGG	This work
GA_Tn7_Apra_R	GGATCCACTAGTGAGCTCATGCA	This work
GA_pdeD_Tn7_Apra_F	CCCAAGCTTCTCGAGGAATTCCTGATGATGCCTTGGATTCAAGCGA	This work
GA_pdeD_Tn7_Apra_R	TGCATGAGCTCACTAGTGGATCCGAAGTGTCAATGTGGAATTTATGACAAG	This work
